# Supplementary material for: Automated algorithms combining structure and function outperform general ophthalmologists in diagnosing glaucoma
Source: PLoS One. 2018 Dec 5;13(12):e0207784. doi: 10.1371/journal.pone.0207784 (PMC6281287; doi:10.1371/journal.pone.0207784)
Supplement: S1 File — Dataset from study population and machine learning classifiers training and testing features. (XML) [file pone.0207784.s001.xml]

<?xml version="1.0" encoding="UTF-8"?>
<?mso-application progid="Excel.Sheet"?><Workbook xmlns="urn:schemas-microsoft-com:office:spreadsheet" xmlns:c="urn:schemas-microsoft-com:office:component:spreadsheet" xmlns:html="http://www.w3.org/TR/REC-html40" xmlns:o="urn:schemas-microsoft-com:office:office" xmlns:ss="urn:schemas-microsoft-com:office:spreadsheet" xmlns:x2="http://schemas.microsoft.com/office/excel/2003/xml" xmlns:x="urn:schemas-microsoft-com:office:excel" xmlns:xsi="http://www.w3.org/2001/XMLSchema-instance"><OfficeDocumentSettings xmlns="urn:schemas-microsoft-com:office:office"><Colors><Color><Index>3</Index><RGB>#000000</RGB></Color><Color><Index>4</Index><RGB>#006600</RGB></Color><Color><Index>5</Index><RGB>#333333</RGB></Color><Color><Index>6</Index><RGB>#808080</RGB></Color><Color><Index>7</Index><RGB>#996600</RGB></Color><Color><Index>8</Index><RGB>#c0c0c0</RGB></Color><Color><Index>9</Index><RGB>#cc0000</RGB></Color><Color><Index>10</Index><RGB>#ccffcc</RGB></Color><Color><Index>11</Index><RGB>#dddddd</RGB></Color><Color><Index>12</Index><RGB>#ff0000</RGB></Color><Color><Index>13</Index><RGB>#ffcccc</RGB></Color><Color><Index>14</Index><RGB>#ffffcc</RGB></Color><Color><Index>15</Index><RGB>#ffffff</RGB></Color></Colors></OfficeDocumentSettings><ExcelWorkbook xmlns="urn:schemas-microsoft-com:office:excel"><WindowHeight>9000</WindowHeight><WindowWidth>13860</WindowWidth><WindowTopX>240</WindowTopX><WindowTopY>75</WindowTopY><ProtectStructure>False</ProtectStructure><ProtectWindows>False</ProtectWindows></ExcelWorkbook><Styles><Style ss:ID="Default" ss:Name="Default"><Alignment ss:Vertical="Bottom"/><Font ss:Color="#000000" ss:FontName="Arial" ss:Size="10"/></Style><Style ss:ID="Heading" ss:Name="Heading"><Alignment ss:Vertical="Bottom"/><Font ss:Bold="1" ss:Color="#000000" ss:FontName="Arial" ss:Size="24"/></Style><Style ss:ID="Heading_20_1" ss:Name="Heading 1"><Alignment ss:Vertical="Bottom"/><Font ss:Bold="1" ss:Color="#000000" ss:FontName="Arial" ss:Size="18"/></Style><Style ss:ID="Heading_20_2" ss:Name="Heading 2"><Alignment ss:Vertical="Bottom"/><Font ss:Bold="1" ss:Color="#000000" ss:FontName="Arial" ss:Size="12"/></Style><Style ss:ID="Text" ss:Name="Text"><Alignment ss:Vertical="Bottom"/><Font ss:Color="#000000" ss:FontName="Arial" ss:Size="10"/></Style><Style ss:ID="Note" ss:Name="Note"><Alignment ss:Vertical="Bottom"/><Borders><Border ss:Position="Bottom" ss:LineStyle="Continuous" ss:Weight="1" ss:Color="#808080"/><Border ss:Position="Left" ss:LineStyle="Continuous" ss:Weight="1" ss:Color="#808080"/><Border ss:Position="Right" ss:LineStyle="Continuous" ss:Weight="1" ss:Color="#808080"/><Border ss:Position="Top" ss:LineStyle="Continuous" ss:Weight="1" ss:Color="#808080"/></Borders><Font ss:Color="#333333" ss:FontName="Arial" ss:Size="10"/><Interior ss:Color="#ffffcc" ss:Pattern="Solid"/></Style><Style ss:ID="Footnote" ss:Name="Footnote"><Alignment ss:Vertical="Bottom"/><Font ss:Color="#808080" ss:FontName="Arial" ss:Italic="1" ss:Size="10"/></Style><Style ss:ID="Status" ss:Name="Status"><Alignment ss:Vertical="Bottom"/><Font ss:Color="#000000" ss:FontName="Arial" ss:Size="10"/></Style><Style ss:ID="Good" ss:Name="Good"><Alignment ss:Vertical="Bottom"/><Font ss:Color="#006600" ss:FontName="Arial" ss:Size="10"/><Interior ss:Color="#ccffcc" ss:Pattern="Solid"/></Style><Style ss:ID="Neutral" ss:Name="Neutral"><Alignment ss:Vertical="Bottom"/><Font ss:Color="#996600" ss:FontName="Arial" ss:Size="10"/><Interior ss:Color="#ffffcc" ss:Pattern="Solid"/></Style><Style ss:ID="Bad" ss:Name="Bad"><Alignment ss:Vertical="Bottom"/><Font ss:Color="#cc0000" ss:FontName="Arial" ss:Size="10"/><Interior ss:Color="#ffcccc" ss:Pattern="Solid"/></Style><Style ss:ID="Warning" ss:Name="Warning"><Alignment ss:Vertical="Bottom"/><Font ss:Color="#cc0000" ss:FontName="Arial" ss:Size="10"/></Style><Style ss:ID="Error" ss:Name="Error"><Alignment ss:Vertical="Bottom"/><Font ss:Bold="1" ss:Color="#ffffff" ss:FontName="Arial" ss:Size="10"/><Interior ss:Color="#cc0000" ss:Pattern="Solid"/></Style><Style ss:ID="Accent" ss:Name="Accent"><Alignment ss:Vertical="Bottom"/><Font ss:Bold="1" ss:Color="#000000" ss:FontName="Arial" ss:Size="10"/></Style><Style ss:ID="Accent_20_1" ss:Name="Accent 1"><Alignment ss:Vertical="Bottom"/><Font ss:Bold="1" ss:Color="#ffffff" ss:FontName="Arial" ss:Size="10"/><Interior ss:Color="#000000" ss:Pattern="Solid"/></Style><Style ss:ID="Accent_20_2" ss:Name="Accent 2"><Alignment ss:Vertical="Bottom"/><Font ss:Bold="1" ss:Color="#ffffff" ss:FontName="Arial" ss:Size="10"/><Interior ss:Color="#808080" ss:Pattern="Solid"/></Style><Style ss:ID="Accent_20_3" ss:Name="Accent 3"><Alignment ss:Vertical="Bottom"/><Font ss:Bold="1" ss:Color="#000000" ss:FontName="Arial" ss:Size="10"/><Interior ss:Color="#dddddd" ss:Pattern="Solid"/></Style><Style ss:ID="co1"/><Style ss:ID="ta1"/><Style ss:ID="ce4"><Alignment ss:Horizontal="Left" ss:Vertical="Bottom" ss:Indent="0" ss:Rotate="0"/><Font ss:Color="#000000" ss:FontName="Calibri1" ss:Size="12"/></Style><Style ss:ID="ce19"><Alignment ss:Horizontal="Left" ss:Indent="0"/><Font ss:FontName="Calibri1" ss:Size="12"/></Style><Style ss:ID="ce20"><Alignment ss:Horizontal="Left" ss:Indent="0"/><Font ss:FontName="Calibri1" ss:Size="12"/><NumberFormat ss:Format="General"/></Style><Style ss:ID="ce21"><Alignment ss:Horizontal="Left" ss:Vertical="Bottom" ss:Indent="0" ss:Rotate="0"/><Font ss:FontName="Calibri1" ss:Size="12"/></Style><Style ss:ID="ce22"><Alignment ss:Horizontal="Left" ss:Vertical="Bottom" ss:Indent="0" ss:Rotate="0"/><Borders><Border ss:Position="Bottom" ss:LineStyle="Continuous" ss:Weight="1" ss:Color="#d9d9d9"/><Border ss:Position="Left" ss:LineStyle="Continuous" ss:Weight="1" ss:Color="#d9d9d9"/><Border ss:Position="Right" ss:LineStyle="Continuous" ss:Weight="1" ss:Color="#d9d9d9"/><Border ss:Position="Top" ss:LineStyle="Continuous" ss:Weight="1" ss:Color="#d9d9d9"/></Borders><Font ss:Color="#000000" ss:FontName="Calibri1" ss:Size="12"/></Style><Style ss:ID="ce23"><Alignment ss:Horizontal="Left" ss:Vertical="Bottom" ss:Indent="0" ss:Rotate="0"/><Borders><Border ss:Position="Bottom" ss:LineStyle="Continuous" ss:Weight="1" ss:Color="#d9d9d9"/><Border ss:Position="Left" ss:LineStyle="Continuous" ss:Weight="1" ss:Color="#d9d9d9"/><Border ss:Position="Right" ss:LineStyle="Continuous" ss:Weight="1" ss:Color="#d9d9d9"/><Border ss:Position="Top" ss:LineStyle="Continuous" ss:Weight="1" ss:Color="#d9d9d9"/></Borders><Font ss:Color="#000000" ss:FontName="Calibri1" ss:Size="12"/><Interior ss:Color="#ffffff" ss:Pattern="Solid"/></Style><Style ss:ID="ce24"><Alignment ss:Horizontal="Left" ss:Vertical="Bottom" ss:Indent="0" ss:Rotate="0"/><Borders><Border ss:Position="Bottom" ss:LineStyle="Continuous" ss:Weight="1" ss:Color="#d9d9d9"/><Border ss:Position="Left" ss:LineStyle="Continuous" ss:Weight="1" ss:Color="#d9d9d9"/><Border ss:Position="Right" ss:LineStyle="Continuous" ss:Weight="1" ss:Color="#d9d9d9"/><Border ss:Position="Top" ss:LineStyle="Continuous" ss:Weight="1" ss:Color="#d9d9d9"/></Borders><Font ss:FontName="Calibri1" ss:Size="12"/><Interior ss:Color="#ffffff" ss:Pattern="Solid"/></Style><Style ss:ID="ce25"><Alignment ss:Horizontal="Left" ss:Vertical="Bottom" ss:Indent="0" ss:Rotate="0"/><Borders><Border ss:Position="Left" ss:LineStyle="Continuous" ss:Weight="1" ss:Color="#d9d9d9"/><Border ss:Position="Right" ss:LineStyle="Continuous" ss:Weight="1" ss:Color="#d9d9d9"/><Border ss:Position="Top" ss:LineStyle="Continuous" ss:Weight="1" ss:Color="#d9d9d9"/></Borders><Font ss:FontName="Calibri1" ss:Size="12"/><Interior ss:Color="#ffffff" ss:Pattern="Solid"/></Style><Style ss:ID="ce26"><Alignment ss:Horizontal="Left" ss:Vertical="Bottom" ss:Indent="0" ss:Rotate="0"/><Borders><Border ss:Position="Left" ss:LineStyle="Continuous" ss:Weight="1" ss:Color="#d9d9d9"/><Border ss:Position="Right" ss:LineStyle="Continuous" ss:Weight="1" ss:Color="#d9d9d9"/></Borders><Font ss:FontName="Calibri1" ss:Size="12"/><Interior ss:Color="#ffffff" ss:Pattern="Solid"/></Style><Style ss:ID="ce27"><Alignment ss:Horizontal="Left" ss:Vertical="Bottom" ss:Indent="0" ss:Rotate="0"/><Borders><Border ss:Position="Bottom" ss:LineStyle="Continuous" ss:Weight="1" ss:Color="#d9d9d9"/><Border ss:Position="Left" ss:LineStyle="Continuous" ss:Weight="1" ss:Color="#d9d9d9"/></Borders><Font ss:Color="#000000" ss:FontName="Calibri1" ss:Size="12"/></Style><Style ss:ID="ce28"><Alignment ss:Horizontal="Left" ss:Vertical="Bottom" ss:Indent="0" ss:Rotate="0"/><Font ss:Color="#000000" ss:FontName="Calibri1" ss:Size="12"/><Interior ss:Color="#ffffff" ss:Pattern="Solid"/></Style><Style ss:ID="ce29"><Alignment ss:Horizontal="Left" ss:Vertical="Bottom" ss:Indent="0" ss:Rotate="0"/><Borders><Border ss:Position="Bottom" ss:LineStyle="Continuous" ss:Weight="1" ss:Color="#d9d9d9"/></Borders><Font ss:Color="#000000" ss:FontName="Calibri1" ss:Size="12"/></Style><Style ss:ID="ce30"><Alignment ss:Horizontal="Left" ss:Vertical="Bottom" ss:Indent="0" ss:Rotate="0"/><Borders><Border ss:Position="Bottom" ss:LineStyle="Continuous" ss:Weight="1" ss:Color="#d9d9d9"/><Border ss:Position="Right" ss:LineStyle="Continuous" ss:Weight="1" ss:Color="#d9d9d9"/></Borders><Font ss:Color="#000000" ss:FontName="Calibri1" ss:Size="12"/></Style><Style ss:ID="ce1"><Alignment ss:Horizontal="Left" ss:Vertical="Bottom" ss:Rotate="0"/><Font ss:Color="#000000" ss:FontName="Calibri" ss:Size="11"/></Style><Style ss:ID="ce3"><Alignment ss:Horizontal="Left" ss:Vertical="Bottom" ss:Rotate="0"/><Font ss:Color="#000000" ss:FontName="Calibri" ss:Size="11"/><NumberFormat ss:Format="Short Date"/></Style></Styles><ss:Worksheet ss:Name="Dataset"><Table ss:StyleID="ta1"><Column ss:Span="1023" ss:Width="80.1638"/><Row ss:AutoFitHeight="0" ss:Height="15.7606"><Cell ss:StyleID="ce4"><Data ss:Type="String">Diagnosis</Data></Cell><Cell ss:StyleID="ce4"><Data ss:Type="String">Age</Data></Cell><Cell ss:StyleID="ce4"><Data ss:Type="String">Gender</Data></Cell><Cell ss:StyleID="ce4"><Data ss:Type="String">Race</Data></Cell><Cell ss:StyleID="ce4"><Data ss:Type="String">BCVA_logMAR</Data></Cell><Cell ss:StyleID="ce4"><Data ss:Type="String">Spherical_equivalent</Data></Cell><Cell ss:StyleID="ce4"><Data ss:Type="String">IOP</Data></Cell><Cell ss:StyleID="ce4"><Data ss:Type="String">Number_medications</Data></Cell><Cell ss:StyleID="ce4"><Data ss:Type="String">Hoddap_Glaucoma_Staging</Data></Cell><Cell ss:StyleID="ce4"><Data ss:Type="String">SAP_MD</Data></Cell><Cell ss:StyleID="ce4"><Data ss:Type="String">SAP_PSD</Data></Cell><Cell ss:StyleID="ce4"><Data ss:Type="String">SAP_GHT</Data></Cell><Cell ss:StyleID="ce4"><Data ss:Type="String">SAP_Anderson_criteria</Data></Cell><Cell ss:StyleID="Default"><Data ss:Type="String">RNFLG</Data></Cell><Cell ss:StyleID="ce4"><Data ss:Type="String">RNFLT</Data></Cell><Cell ss:StyleID="ce4"><Data ss:Type="String">RNFLS</Data></Cell><Cell ss:StyleID="ce4"><Data ss:Type="String">RNFLN</Data></Cell><Cell ss:StyleID="ce4"><Data ss:Type="String">RNFLI</Data></Cell><Cell ss:StyleID="ce4"><Data ss:Type="String">RNFL1</Data></Cell><Cell ss:StyleID="ce4"><Data ss:Type="String">RNFL2</Data></Cell><Cell ss:StyleID="ce4"><Data ss:Type="String">RNFL3</Data></Cell><Cell ss:StyleID="ce4"><Data ss:Type="String">RNFL4</Data></Cell><Cell ss:StyleID="ce4"><Data ss:Type="String">RNFL5</Data></Cell><Cell ss:StyleID="ce4"><Data ss:Type="String">RNFL6</Data></Cell><Cell ss:StyleID="ce4"><Data ss:Type="String">RNFL7</Data></Cell><Cell ss:StyleID="ce4"><Data ss:Type="String">RNFL8</Data></Cell><Cell ss:StyleID="ce4"><Data ss:Type="String">RNFL9</Data></Cell><Cell ss:StyleID="ce4"><Data ss:Type="String">RNFL10</Data></Cell><Cell ss:StyleID="ce4"><Data ss:Type="String">RNFL11</Data></Cell><Cell ss:StyleID="ce4"><Data ss:Type="String">RNFL12</Data></Cell><Cell ss:StyleID="ce4"><Data ss:Type="String">FDT_MD</Data></Cell><Cell ss:StyleID="ce4"><Data ss:Type="String">FDT_PSD</Data></Cell><Cell ss:StyleID="ce4"><Data ss:Type="String">FTD_Criteria</Data></Cell><Cell ss:StyleID="ce4"><Data ss:Type="String">OCT_Criteria</Data></Cell><Cell ss:StyleID="ce4"><Data ss:Type="String">RNFL_symetry</Data></Cell><Cell ss:StyleID="ce4"><Data ss:Type="String">Rim_area</Data></Cell><Cell ss:StyleID="ce4"><Data ss:Type="String">Disc_area</Data></Cell><Cell ss:StyleID="ce4"><Data ss:Type="String">Cup_to_disc_area</Data></Cell><Cell ss:StyleID="ce4"><Data ss:Type="String">Average_cup_to_disc</Data></Cell><Cell ss:StyleID="ce4"><Data ss:Type="String">Vertical_cup_to_disc</Data></Cell><Cell ss:StyleID="ce4"><Data ss:Type="String">Cup_volume</Data></Cell><Cell ss:StyleID="ce22"><Data ss:Type="String">Specialist1</Data></Cell><Cell ss:StyleID="ce22"><Data ss:Type="String">Specialist2</Data></Cell><Cell ss:StyleID="ce22"><Data ss:Type="String">Specialist3</Data></Cell><Cell ss:StyleID="ce4"><Data ss:Type="String">Sum_specialist</Data></Cell><Cell ss:StyleID="ce4"><Data ss:Type="String">General_ophthalmologist1</Data></Cell><Cell ss:StyleID="ce4"><Data ss:Type="String">General_ophthalmologist2</Data></Cell><Cell ss:StyleID="ce4"><Data ss:Type="String">General_ophthalmologist3</Data></Cell><Cell ss:StyleID="ce4"><Data ss:Type="String">Sum_general_ophthalmologist</Data></Cell><Cell ss:StyleID="ce4"><Data ss:Type="String">S1</Data></Cell><Cell ss:StyleID="ce4"><Data ss:Type="String">S2</Data></Cell><Cell ss:StyleID="ce4"><Data ss:Type="String">S3</Data></Cell><Cell ss:StyleID="ce4"><Data ss:Type="String">S4</Data></Cell><Cell ss:StyleID="ce4"><Data ss:Type="String">S5</Data></Cell><Cell ss:StyleID="ce4"><Data ss:Type="String">S6</Data></Cell><Cell ss:StyleID="ce4"><Data ss:Type="String">S7</Data></Cell><Cell ss:StyleID="ce4"><Data ss:Type="String">S8</Data></Cell><Cell ss:StyleID="ce4"><Data ss:Type="String">S9</Data></Cell><Cell ss:StyleID="ce4"><Data ss:Type="String">S10</Data></Cell><Cell ss:StyleID="ce4"><Data ss:Type="String">S11</Data></Cell><Cell ss:StyleID="ce4"><Data ss:Type="String">S12</Data></Cell><Cell ss:StyleID="ce4"><Data ss:Type="String">S13</Data></Cell><Cell ss:StyleID="ce4"><Data ss:Type="String">S14</Data></Cell><Cell ss:StyleID="ce4"><Data ss:Type="String">S15</Data></Cell><Cell ss:StyleID="ce4"><Data ss:Type="String">S16</Data></Cell><Cell ss:StyleID="ce4"><Data ss:Type="String">S17</Data></Cell><Cell ss:StyleID="ce4"><Data ss:Type="String">S18</Data></Cell><Cell ss:StyleID="ce4"><Data ss:Type="String">S19</Data></Cell><Cell ss:StyleID="ce4"><Data ss:Type="String">S20</Data></Cell><Cell ss:StyleID="ce4"><Data ss:Type="String">S21</Data></Cell><Cell ss:StyleID="ce4"><Data ss:Type="String">S22</Data></Cell><Cell ss:StyleID="ce4"><Data ss:Type="String">S23</Data></Cell><Cell ss:StyleID="ce4"><Data ss:Type="String">S24</Data></Cell><Cell ss:StyleID="ce4"><Data ss:Type="String">S25</Data></Cell><Cell ss:StyleID="ce4"><Data ss:Type="String">S26</Data></Cell><Cell ss:StyleID="ce4"><Data ss:Type="String">S27</Data></Cell><Cell ss:StyleID="ce4"><Data ss:Type="String">S28</Data></Cell><Cell ss:StyleID="ce4"><Data ss:Type="String">S29</Data></Cell><Cell ss:StyleID="ce4"><Data ss:Type="String">S30</Data></Cell><Cell ss:StyleID="ce4"><Data ss:Type="String">S31</Data></Cell><Cell ss:StyleID="ce4"><Data ss:Type="String">S32</Data></Cell><Cell ss:StyleID="ce4"><Data ss:Type="String">S33</Data></Cell><Cell ss:StyleID="ce4"><Data ss:Type="String">S34</Data></Cell><Cell ss:StyleID="ce4"><Data ss:Type="String">S35</Data></Cell><Cell ss:StyleID="ce4"><Data ss:Type="String">S36</Data></Cell><Cell ss:StyleID="ce4"><Data ss:Type="String">S37</Data></Cell><Cell ss:StyleID="ce4"><Data ss:Type="String">S38</Data></Cell><Cell ss:StyleID="ce4"><Data ss:Type="String">S39</Data></Cell><Cell ss:StyleID="ce4"><Data ss:Type="String">S40</Data></Cell><Cell ss:StyleID="ce4"><Data ss:Type="String">S41</Data></Cell><Cell ss:StyleID="ce4"><Data ss:Type="String">S42</Data></Cell><Cell ss:StyleID="ce4"><Data ss:Type="String">S43</Data></Cell><Cell ss:StyleID="ce4"><Data ss:Type="String">S44</Data></Cell><Cell ss:StyleID="ce4"><Data ss:Type="String">S45</Data></Cell><Cell ss:StyleID="ce4"><Data ss:Type="String">S46</Data></Cell><Cell ss:StyleID="ce4"><Data ss:Type="String">S47</Data></Cell><Cell ss:StyleID="ce4"><Data ss:Type="String">S48</Data></Cell><Cell ss:StyleID="ce4"><Data ss:Type="String">S49</Data></Cell><Cell ss:StyleID="ce4"><Data ss:Type="String">S50</Data></Cell><Cell ss:StyleID="ce4"><Data ss:Type="String">S51</Data></Cell><Cell ss:StyleID="ce4"><Data ss:Type="String">S52</Data></Cell><Cell ss:Index="1024" ss:StyleID="ce19"/></Row><Row ss:AutoFitHeight="0" ss:Height="15.7606"><Cell ss:StyleID="ce4"><Data ss:Type="Number">1</Data></Cell><Cell ss:StyleID="ce4"><Data ss:Type="Number">44</Data></Cell><Cell ss:StyleID="ce4"><Data ss:Type="Number">1</Data></Cell><Cell ss:StyleID="ce4"><Data ss:Type="Number">3</Data></Cell><Cell><Data ss:Type="Number">0</Data></Cell><Cell><Data ss:Type="Number">0</Data></Cell><Cell ss:StyleID="ce4"><Data ss:Type="Number">12</Data></Cell><Cell ss:StyleID="ce4"><Data ss:Type="Number">1</Data></Cell><Cell ss:StyleID="ce4"><Data ss:Type="Number">1</Data></Cell><Cell ss:StyleID="ce19"><Data ss:Type="String">-3.43</Data></Cell><Cell ss:StyleID="ce19"><Data ss:Type="String">2.42</Data></Cell><Cell ss:StyleID="ce4"><Data ss:Type="Number">3</Data></Cell><Cell ss:StyleID="ce4"><Data ss:Type="Number">1</Data></Cell><Cell ss:StyleID="ce4"><Data ss:Type="Number">83</Data></Cell><Cell ss:StyleID="ce4"><Data ss:Type="Number">58</Data></Cell><Cell ss:StyleID="ce4"><Data ss:Type="Number">108</Data></Cell><Cell ss:StyleID="ce4"><Data ss:Type="Number">60</Data></Cell><Cell ss:StyleID="ce4"><Data ss:Type="Number">105</Data></Cell><Cell ss:StyleID="ce4"><Data ss:Type="Number">88</Data></Cell><Cell ss:StyleID="ce4"><Data ss:Type="Number">75</Data></Cell><Cell ss:StyleID="ce4"><Data ss:Type="Number">45</Data></Cell><Cell ss:StyleID="ce4"><Data ss:Type="Number">61</Data></Cell><Cell ss:StyleID="ce4"><Data ss:Type="Number">79</Data></Cell><Cell ss:StyleID="ce4"><Data ss:Type="Number">110</Data></Cell><Cell ss:StyleID="ce4"><Data ss:Type="Number">126</Data></Cell><Cell ss:StyleID="ce4"><Data ss:Type="Number">58</Data></Cell><Cell ss:StyleID="ce4"><Data ss:Type="Number">50</Data></Cell><Cell ss:StyleID="ce4"><Data ss:Type="Number">67</Data></Cell><Cell ss:StyleID="ce4"><Data ss:Type="Number">93</Data></Cell><Cell ss:StyleID="ce4"><Data ss:Type="Number">142</Data></Cell><Cell ss:StyleID="ce19"><Data ss:Type="String">-3.51</Data></Cell><Cell ss:StyleID="ce19"><Data ss:Type="String">4.25</Data></Cell><Cell ss:StyleID="ce4"><Data ss:Type="Number">1</Data></Cell><Cell ss:StyleID="ce4"><Data ss:Type="Number">0</Data></Cell><Cell ss:StyleID="ce4"><Data ss:Type="Number">78</Data></Cell><Cell ss:StyleID="ce19"><Data ss:Type="String">1.08</Data></Cell><Cell ss:StyleID="ce19"><Data ss:Type="String">1.79</Data></Cell><Cell ss:StyleID="ce19"><Data ss:Type="String">0.4</Data></Cell><Cell ss:StyleID="ce19"><Data ss:Type="String">0.62</Data></Cell><Cell ss:StyleID="ce19"><Data ss:Type="String">0.63</Data></Cell><Cell ss:StyleID="ce19"><Data ss:Type="String">0.223</Data></Cell><Cell ss:StyleID="ce23"><Data ss:Type="Number">4</Data></Cell><Cell ss:StyleID="ce23"><Data ss:Type="Number">4</Data></Cell><Cell ss:StyleID="ce23"><Data ss:Type="Number">3</Data></Cell><Cell ss:StyleID="ce4"><Data ss:Type="Number">11</Data></Cell><Cell ss:StyleID="ce4"><Data ss:Type="Number">1</Data></Cell><Cell ss:StyleID="ce4"><Data ss:Type="Number">4</Data></Cell><Cell ss:StyleID="ce4"><Data ss:Type="Number">4</Data></Cell><Cell ss:StyleID="ce4"><Data ss:Type="Number">9</Data></Cell><Cell ss:StyleID="ce4"><Data ss:Type="Number">22</Data></Cell><Cell ss:StyleID="ce4"><Data ss:Type="Number">21</Data></Cell><Cell ss:StyleID="ce4"><Data ss:Type="Number">25</Data></Cell><Cell ss:StyleID="ce4"><Data ss:Type="Number">27</Data></Cell><Cell ss:StyleID="ce4"><Data ss:Type="Number">21</Data></Cell><Cell ss:StyleID="ce4"><Data ss:Type="Number">23</Data></Cell><Cell ss:StyleID="ce4"><Data ss:Type="Number">28</Data></Cell><Cell ss:StyleID="ce4"><Data ss:Type="Number">28</Data></Cell><Cell ss:StyleID="ce4"><Data ss:Type="Number">29</Data></Cell><Cell ss:StyleID="ce4"><Data ss:Type="Number">27</Data></Cell><Cell ss:StyleID="ce4"><Data ss:Type="Number">19</Data></Cell><Cell ss:StyleID="ce4"><Data ss:Type="Number">27</Data></Cell><Cell ss:StyleID="ce4"><Data ss:Type="Number">27</Data></Cell><Cell ss:StyleID="ce4"><Data ss:Type="Number">29</Data></Cell><Cell ss:StyleID="ce4"><Data ss:Type="Number">27</Data></Cell><Cell ss:StyleID="ce4"><Data ss:Type="Number">29</Data></Cell><Cell ss:StyleID="ce4"><Data ss:Type="Number">30</Data></Cell><Cell ss:StyleID="ce4"><Data ss:Type="Number">28</Data></Cell><Cell ss:StyleID="ce4"><Data ss:Type="Number">19</Data></Cell><Cell ss:StyleID="ce4"><Data ss:Type="Number">23</Data></Cell><Cell ss:StyleID="ce4"><Data ss:Type="Number">28</Data></Cell><Cell ss:StyleID="ce4"><Data ss:Type="Number">28</Data></Cell><Cell ss:StyleID="ce4"><Data ss:Type="Number">30</Data></Cell><Cell ss:StyleID="ce4"><Data ss:Type="Number">29</Data></Cell><Cell ss:StyleID="ce4"><Data ss:Type="Number">31</Data></Cell><Cell ss:StyleID="ce4"><Data ss:Type="Number">31</Data></Cell><Cell ss:StyleID="ce4"><Data ss:Type="Number">22</Data></Cell><Cell ss:StyleID="ce4"><Data ss:Type="Number">28</Data></Cell><Cell ss:StyleID="ce4"><Data ss:Type="Number">30</Data></Cell><Cell ss:StyleID="ce4"><Data ss:Type="Number">29</Data></Cell><Cell ss:StyleID="ce4"><Data ss:Type="Number">31</Data></Cell><Cell ss:StyleID="ce4"><Data ss:Type="Number">32</Data></Cell><Cell ss:StyleID="ce4"><Data ss:Type="Number">31</Data></Cell><Cell ss:StyleID="ce4"><Data ss:Type="Number">30</Data></Cell><Cell ss:StyleID="ce4"><Data ss:Type="Number">25</Data></Cell><Cell ss:StyleID="ce4"><Data ss:Type="Number">29</Data></Cell><Cell ss:StyleID="ce4"><Data ss:Type="Number">30</Data></Cell><Cell ss:StyleID="ce4"><Data ss:Type="Number">31</Data></Cell><Cell ss:StyleID="ce4"><Data ss:Type="Number">31</Data></Cell><Cell ss:StyleID="ce4"><Data ss:Type="Number">30</Data></Cell><Cell ss:StyleID="ce4"><Data ss:Type="Number">27</Data></Cell><Cell ss:StyleID="ce4"><Data ss:Type="Number">25</Data></Cell><Cell ss:StyleID="ce4"><Data ss:Type="Number">25</Data></Cell><Cell ss:StyleID="ce4"><Data ss:Type="Number">27</Data></Cell><Cell ss:StyleID="ce4"><Data ss:Type="Number">29</Data></Cell><Cell ss:StyleID="ce4"><Data ss:Type="Number">29</Data></Cell><Cell ss:StyleID="ce4"><Data ss:Type="Number">30</Data></Cell><Cell ss:StyleID="ce4"><Data ss:Type="Number">29</Data></Cell><Cell ss:StyleID="ce4"><Data ss:Type="Number">29</Data></Cell><Cell ss:StyleID="ce4"><Data ss:Type="Number">29</Data></Cell><Cell ss:StyleID="ce4"><Data ss:Type="Number">29</Data></Cell><Cell ss:StyleID="ce4"><Data ss:Type="Number">29</Data></Cell><Cell ss:Index="1024" ss:StyleID="ce19"/></Row><Row ss:AutoFitHeight="0" ss:Height="15.7606"><Cell ss:StyleID="ce4"><Data ss:Type="Number">0</Data></Cell><Cell ss:StyleID="ce4"><Data ss:Type="Number">58</Data></Cell><Cell ss:StyleID="ce4"><Data ss:Type="Number">2</Data></Cell><Cell ss:StyleID="ce4"><Data ss:Type="Number">1</Data></Cell><Cell ss:StyleID="ce19"><Data ss:Type="Number">0</Data></Cell><Cell ss:StyleID="ce19"><Data ss:Type="Number">-1</Data></Cell><Cell ss:StyleID="ce4"><Data ss:Type="Number">14</Data></Cell><Cell ss:StyleID="ce4"><Data ss:Type="Number">0</Data></Cell><Cell ss:StyleID="ce4"><Data ss:Type="Number">1</Data></Cell><Cell ss:StyleID="ce19"><Data ss:Type="String">-1.3</Data></Cell><Cell ss:StyleID="ce19"><Data ss:Type="String">1.75</Data></Cell><Cell ss:StyleID="ce4"><Data ss:Type="Number">1</Data></Cell><Cell ss:StyleID="ce4"><Data ss:Type="Number">0</Data></Cell><Cell ss:StyleID="ce4"><Data ss:Type="Number">85</Data></Cell><Cell ss:StyleID="ce4"><Data ss:Type="Number">66</Data></Cell><Cell ss:StyleID="ce4"><Data ss:Type="Number">106</Data></Cell><Cell ss:StyleID="ce4"><Data ss:Type="Number">63</Data></Cell><Cell ss:StyleID="ce4"><Data ss:Type="Number">102</Data></Cell><Cell ss:StyleID="ce4"><Data ss:Type="Number">102</Data></Cell><Cell ss:StyleID="ce4"><Data ss:Type="Number">82</Data></Cell><Cell ss:StyleID="ce4"><Data ss:Type="Number">49</Data></Cell><Cell ss:StyleID="ce4"><Data ss:Type="Number">59</Data></Cell><Cell ss:StyleID="ce4"><Data ss:Type="Number">83</Data></Cell><Cell ss:StyleID="ce4"><Data ss:Type="Number">94</Data></Cell><Cell ss:StyleID="ce4"><Data ss:Type="Number">130</Data></Cell><Cell ss:StyleID="ce4"><Data ss:Type="Number">81</Data></Cell><Cell ss:StyleID="ce4"><Data ss:Type="Number">45</Data></Cell><Cell ss:StyleID="ce4"><Data ss:Type="Number">73</Data></Cell><Cell ss:StyleID="ce4"><Data ss:Type="Number">102</Data></Cell><Cell ss:StyleID="ce4"><Data ss:Type="Number">114</Data></Cell><Cell ss:StyleID="ce19"><Data ss:Type="String">2.08</Data></Cell><Cell ss:StyleID="ce19"><Data ss:Type="String">4.21</Data></Cell><Cell ss:StyleID="ce4"><Data ss:Type="Number">0</Data></Cell><Cell ss:StyleID="ce4"><Data ss:Type="Number">0</Data></Cell><Cell ss:StyleID="ce21"/><Cell ss:StyleID="ce19"><Data ss:Type="String">0.98</Data></Cell><Cell ss:StyleID="ce19"><Data ss:Type="String">1.98</Data></Cell><Cell ss:StyleID="ce19"><Data ss:Type="String">0.51</Data></Cell><Cell ss:StyleID="ce19"><Data ss:Type="String">0.7</Data></Cell><Cell ss:StyleID="ce19"><Data ss:Type="String">0.65</Data></Cell><Cell ss:StyleID="ce19"><Data ss:Type="String">0.303</Data></Cell><Cell ss:StyleID="ce24"><Data ss:Type="Number">1</Data></Cell><Cell ss:StyleID="ce24"><Data ss:Type="Number">3</Data></Cell><Cell ss:StyleID="ce24"><Data ss:Type="Number">1</Data></Cell><Cell ss:StyleID="ce4"><Data ss:Type="Number">5</Data></Cell><Cell ss:StyleID="ce4"><Data ss:Type="Number">1</Data></Cell><Cell ss:StyleID="ce4"><Data ss:Type="Number">2</Data></Cell><Cell ss:StyleID="ce4"><Data ss:Type="Number">2</Data></Cell><Cell ss:StyleID="ce4"><Data ss:Type="Number">5</Data></Cell><Cell ss:StyleID="ce4"><Data ss:Type="Number">29</Data></Cell><Cell ss:StyleID="ce4"><Data ss:Type="Number">29</Data></Cell><Cell ss:StyleID="ce4"><Data ss:Type="Number">30</Data></Cell><Cell ss:StyleID="ce4"><Data ss:Type="Number">29</Data></Cell><Cell ss:StyleID="ce4"><Data ss:Type="Number">26</Data></Cell><Cell ss:StyleID="ce4"><Data ss:Type="Number">26</Data></Cell><Cell ss:StyleID="ce4"><Data ss:Type="Number">30</Data></Cell><Cell ss:StyleID="ce4"><Data ss:Type="Number">30</Data></Cell><Cell ss:StyleID="ce4"><Data ss:Type="Number">29</Data></Cell><Cell ss:StyleID="ce4"><Data ss:Type="Number">29</Data></Cell><Cell ss:StyleID="ce4"><Data ss:Type="Number">26</Data></Cell><Cell ss:StyleID="ce4"><Data ss:Type="Number">28</Data></Cell><Cell ss:StyleID="ce4"><Data ss:Type="Number">29</Data></Cell><Cell ss:StyleID="ce4"><Data ss:Type="Number">29</Data></Cell><Cell ss:StyleID="ce4"><Data ss:Type="Number">32</Data></Cell><Cell ss:StyleID="ce4"><Data ss:Type="Number">28</Data></Cell><Cell ss:StyleID="ce4"><Data ss:Type="Number">28</Data></Cell><Cell ss:StyleID="ce4"><Data ss:Type="Number">27</Data></Cell><Cell ss:StyleID="ce4"><Data ss:Type="Number">24</Data></Cell><Cell ss:StyleID="ce4"><Data ss:Type="Number">26</Data></Cell><Cell ss:StyleID="ce4"><Data ss:Type="Number">27</Data></Cell><Cell ss:StyleID="ce4"><Data ss:Type="Number">30</Data></Cell><Cell ss:StyleID="ce4"><Data ss:Type="Number">30</Data></Cell><Cell ss:StyleID="ce4"><Data ss:Type="Number">32</Data></Cell><Cell ss:StyleID="ce4"><Data ss:Type="Number">32</Data></Cell><Cell ss:StyleID="ce4"><Data ss:Type="Number">30</Data></Cell><Cell ss:StyleID="ce4"><Data ss:Type="Number">25</Data></Cell><Cell ss:StyleID="ce4"><Data ss:Type="Number">28</Data></Cell><Cell ss:StyleID="ce4"><Data ss:Type="Number">30</Data></Cell><Cell ss:StyleID="ce4"><Data ss:Type="Number">31</Data></Cell><Cell ss:StyleID="ce4"><Data ss:Type="Number">31</Data></Cell><Cell ss:StyleID="ce4"><Data ss:Type="Number">33</Data></Cell><Cell ss:StyleID="ce4"><Data ss:Type="Number">30</Data></Cell><Cell ss:StyleID="ce4"><Data ss:Type="Number">27</Data></Cell><Cell ss:StyleID="ce4"><Data ss:Type="Number">29</Data></Cell><Cell ss:StyleID="ce4"><Data ss:Type="Number">29</Data></Cell><Cell ss:StyleID="ce4"><Data ss:Type="Number">33</Data></Cell><Cell ss:StyleID="ce4"><Data ss:Type="Number">31</Data></Cell><Cell ss:StyleID="ce4"><Data ss:Type="Number">32</Data></Cell><Cell ss:StyleID="ce4"><Data ss:Type="Number">32</Data></Cell><Cell ss:StyleID="ce4"><Data ss:Type="Number">26</Data></Cell><Cell ss:StyleID="ce4"><Data ss:Type="Number">25</Data></Cell><Cell ss:StyleID="ce4"><Data ss:Type="Number">26</Data></Cell><Cell ss:StyleID="ce4"><Data ss:Type="Number">29</Data></Cell><Cell ss:StyleID="ce4"><Data ss:Type="Number">27</Data></Cell><Cell ss:StyleID="ce4"><Data ss:Type="Number">29</Data></Cell><Cell ss:StyleID="ce4"><Data ss:Type="Number">27</Data></Cell><Cell ss:StyleID="ce4"><Data ss:Type="Number">28</Data></Cell><Cell ss:StyleID="ce4"><Data ss:Type="Number">28</Data></Cell><Cell ss:StyleID="ce4"><Data ss:Type="Number">27</Data></Cell><Cell ss:StyleID="ce4"><Data ss:Type="Number">31</Data></Cell><Cell ss:StyleID="ce4"><Data ss:Type="Number">28</Data></Cell><Cell ss:Index="1024" ss:StyleID="ce19"/></Row><Row ss:AutoFitHeight="0" ss:Height="15.7606"><Cell ss:StyleID="ce4"><Data ss:Type="Number">1</Data></Cell><Cell ss:StyleID="ce4"><Data ss:Type="Number">54</Data></Cell><Cell ss:StyleID="ce4"><Data ss:Type="Number">1</Data></Cell><Cell ss:StyleID="ce4"><Data ss:Type="Number">1</Data></Cell><Cell ss:StyleID="ce19"><Data ss:Type="String">0.05</Data></Cell><Cell ss:StyleID="ce19"><Data ss:Type="String">-1.5</Data></Cell><Cell ss:StyleID="ce4"><Data ss:Type="Number">13</Data></Cell><Cell ss:StyleID="ce4"><Data ss:Type="Number">3</Data></Cell><Cell ss:StyleID="ce4"><Data ss:Type="Number">1</Data></Cell><Cell ss:StyleID="ce19"><Data ss:Type="String">-4.1</Data></Cell><Cell ss:StyleID="ce19"><Data ss:Type="String">3.84</Data></Cell><Cell ss:StyleID="ce4"><Data ss:Type="Number">3</Data></Cell><Cell ss:StyleID="ce4"><Data ss:Type="Number">1</Data></Cell><Cell ss:StyleID="ce4"><Data ss:Type="Number">66</Data></Cell><Cell ss:StyleID="ce4"><Data ss:Type="Number">58</Data></Cell><Cell ss:StyleID="ce4"><Data ss:Type="Number">89</Data></Cell><Cell ss:StyleID="ce4"><Data ss:Type="Number">53</Data></Cell><Cell ss:StyleID="ce4"><Data ss:Type="Number">66</Data></Cell><Cell ss:StyleID="ce4"><Data ss:Type="Number">60</Data></Cell><Cell ss:StyleID="ce4"><Data ss:Type="Number">71</Data></Cell><Cell ss:StyleID="ce4"><Data ss:Type="Number">42</Data></Cell><Cell ss:StyleID="ce4"><Data ss:Type="Number">44</Data></Cell><Cell ss:StyleID="ce4"><Data ss:Type="Number">67</Data></Cell><Cell ss:StyleID="ce4"><Data ss:Type="Number">80</Data></Cell><Cell ss:StyleID="ce4"><Data ss:Type="Number">50</Data></Cell><Cell ss:StyleID="ce4"><Data ss:Type="Number">58</Data></Cell><Cell ss:StyleID="ce4"><Data ss:Type="Number">65</Data></Cell><Cell ss:StyleID="ce4"><Data ss:Type="Number">52</Data></Cell><Cell ss:StyleID="ce4"><Data ss:Type="Number">126</Data></Cell><Cell ss:StyleID="ce4"><Data ss:Type="Number">80</Data></Cell><Cell ss:StyleID="ce19"><Data ss:Type="String">-2.95</Data></Cell><Cell ss:StyleID="ce19"><Data ss:Type="String">8.96</Data></Cell><Cell ss:StyleID="ce4"><Data ss:Type="Number">1</Data></Cell><Cell ss:StyleID="ce4"><Data ss:Type="Number">1</Data></Cell><Cell ss:StyleID="ce4"><Data ss:Type="Number">7</Data></Cell><Cell ss:StyleID="ce19"><Data ss:Type="String">0.68</Data></Cell><Cell ss:StyleID="ce19"><Data ss:Type="String">1.71</Data></Cell><Cell ss:StyleID="ce19"><Data ss:Type="String">0.6</Data></Cell><Cell><Data ss:Type="String">0.76</Data></Cell><Cell><Data ss:Type="String">0.76</Data></Cell><Cell ss:StyleID="ce19"><Data ss:Type="String">0.461</Data></Cell><Cell ss:StyleID="ce23"><Data ss:Type="Number">5</Data></Cell><Cell ss:StyleID="ce23"><Data ss:Type="Number">5</Data></Cell><Cell ss:StyleID="ce23"><Data ss:Type="Number">5</Data></Cell><Cell ss:StyleID="ce4"><Data ss:Type="Number">15</Data></Cell><Cell ss:StyleID="ce4"><Data ss:Type="Number">5</Data></Cell><Cell ss:StyleID="ce4"><Data ss:Type="Number">5</Data></Cell><Cell ss:StyleID="ce4"><Data ss:Type="Number">5</Data></Cell><Cell ss:StyleID="ce4"><Data ss:Type="Number">15</Data></Cell><Cell ss:StyleID="ce4"><Data ss:Type="Number">5</Data></Cell><Cell ss:StyleID="ce4"><Data ss:Type="Number">17</Data></Cell><Cell ss:StyleID="ce4"><Data ss:Type="Number">17</Data></Cell><Cell ss:StyleID="ce4"><Data ss:Type="Number">18</Data></Cell><Cell ss:StyleID="ce4"><Data ss:Type="Number">0</Data></Cell><Cell ss:StyleID="ce4"><Data ss:Type="Number">26</Data></Cell><Cell ss:StyleID="ce4"><Data ss:Type="Number">22</Data></Cell><Cell ss:StyleID="ce4"><Data ss:Type="Number">16</Data></Cell><Cell ss:StyleID="ce4"><Data ss:Type="Number">21</Data></Cell><Cell ss:StyleID="ce4"><Data ss:Type="Number">27</Data></Cell><Cell ss:StyleID="ce4"><Data ss:Type="Number">7</Data></Cell><Cell ss:StyleID="ce4"><Data ss:Type="Number">25</Data></Cell><Cell ss:StyleID="ce4"><Data ss:Type="Number">28</Data></Cell><Cell ss:StyleID="ce4"><Data ss:Type="Number">28</Data></Cell><Cell ss:StyleID="ce4"><Data ss:Type="Number">24</Data></Cell><Cell ss:StyleID="ce4"><Data ss:Type="Number">28</Data></Cell><Cell ss:StyleID="ce4"><Data ss:Type="Number">24</Data></Cell><Cell ss:StyleID="ce4"><Data ss:Type="Number">25</Data></Cell><Cell ss:StyleID="ce4"><Data ss:Type="Number">5</Data></Cell><Cell ss:StyleID="ce4"><Data ss:Type="Number">18</Data></Cell><Cell ss:StyleID="ce4"><Data ss:Type="Number">26</Data></Cell><Cell ss:StyleID="ce4"><Data ss:Type="Number">28</Data></Cell><Cell ss:StyleID="ce4"><Data ss:Type="Number">30</Data></Cell><Cell ss:StyleID="ce4"><Data ss:Type="Number">27</Data></Cell><Cell ss:StyleID="ce4"><Data ss:Type="Number">27</Data></Cell><Cell ss:StyleID="ce4"><Data ss:Type="Number">19</Data></Cell><Cell ss:StyleID="ce4"><Data ss:Type="Number">5</Data></Cell><Cell ss:StyleID="ce4"><Data ss:Type="Number">24</Data></Cell><Cell ss:StyleID="ce4"><Data ss:Type="Number">30</Data></Cell><Cell ss:StyleID="ce4"><Data ss:Type="Number">30</Data></Cell><Cell ss:StyleID="ce4"><Data ss:Type="Number">30</Data></Cell><Cell ss:StyleID="ce4"><Data ss:Type="Number">30</Data></Cell><Cell ss:StyleID="ce4"><Data ss:Type="Number">26</Data></Cell><Cell ss:StyleID="ce4"><Data ss:Type="Number">26</Data></Cell><Cell ss:StyleID="ce4"><Data ss:Type="Number">23</Data></Cell><Cell ss:StyleID="ce4"><Data ss:Type="Number">31</Data></Cell><Cell ss:StyleID="ce4"><Data ss:Type="Number">31</Data></Cell><Cell ss:StyleID="ce4"><Data ss:Type="Number">30</Data></Cell><Cell ss:StyleID="ce4"><Data ss:Type="Number">31</Data></Cell><Cell ss:StyleID="ce4"><Data ss:Type="Number">29</Data></Cell><Cell ss:StyleID="ce4"><Data ss:Type="Number">27</Data></Cell><Cell ss:StyleID="ce4"><Data ss:Type="Number">25</Data></Cell><Cell ss:StyleID="ce4"><Data ss:Type="Number">25</Data></Cell><Cell ss:StyleID="ce4"><Data ss:Type="Number">26</Data></Cell><Cell ss:StyleID="ce4"><Data ss:Type="Number">22</Data></Cell><Cell ss:StyleID="ce4"><Data ss:Type="Number">26</Data></Cell><Cell ss:StyleID="ce4"><Data ss:Type="Number">28</Data></Cell><Cell ss:StyleID="ce4"><Data ss:Type="Number">27</Data></Cell><Cell ss:StyleID="ce4"><Data ss:Type="Number">16</Data></Cell><Cell ss:StyleID="ce4"><Data ss:Type="Number">24</Data></Cell><Cell ss:StyleID="ce4"><Data ss:Type="Number">30</Data></Cell><Cell ss:StyleID="ce4"><Data ss:Type="Number">25</Data></Cell><Cell ss:Index="1024" ss:StyleID="ce19"/></Row><Row ss:AutoFitHeight="0" ss:Height="15.7606"><Cell ss:StyleID="ce4"><Data ss:Type="Number">1</Data></Cell><Cell ss:StyleID="ce4"><Data ss:Type="Number">60</Data></Cell><Cell ss:StyleID="ce4"><Data ss:Type="Number">2</Data></Cell><Cell ss:StyleID="ce4"><Data ss:Type="Number">1</Data></Cell><Cell ss:StyleID="ce19"><Data ss:Type="Number">0</Data></Cell><Cell ss:StyleID="ce19"><Data ss:Type="String">0.75</Data></Cell><Cell ss:StyleID="ce4"><Data ss:Type="Number">13</Data></Cell><Cell ss:StyleID="ce4"><Data ss:Type="Number">1</Data></Cell><Cell ss:StyleID="ce4"><Data ss:Type="Number">1</Data></Cell><Cell ss:StyleID="ce19"><Data ss:Type="String">-2.71</Data></Cell><Cell ss:StyleID="ce19"><Data ss:Type="String">2.06</Data></Cell><Cell ss:StyleID="ce4"><Data ss:Type="Number">2</Data></Cell><Cell ss:StyleID="ce4"><Data ss:Type="Number">0</Data></Cell><Cell ss:StyleID="ce4"><Data ss:Type="Number">89</Data></Cell><Cell ss:StyleID="ce4"><Data ss:Type="Number">45</Data></Cell><Cell ss:StyleID="ce4"><Data ss:Type="Number">112</Data></Cell><Cell ss:StyleID="ce4"><Data ss:Type="Number">83</Data></Cell><Cell ss:StyleID="ce4"><Data ss:Type="Number">117</Data></Cell><Cell ss:StyleID="ce4"><Data ss:Type="Number">138</Data></Cell><Cell ss:StyleID="ce4"><Data ss:Type="Number">132</Data></Cell><Cell ss:StyleID="ce4"><Data ss:Type="Number">53</Data></Cell><Cell ss:StyleID="ce4"><Data ss:Type="Number">64</Data></Cell><Cell ss:StyleID="ce4"><Data ss:Type="Number">111</Data></Cell><Cell ss:StyleID="ce4"><Data ss:Type="Number">104</Data></Cell><Cell ss:StyleID="ce4"><Data ss:Type="Number">135</Data></Cell><Cell ss:StyleID="ce4"><Data ss:Type="Number">58</Data></Cell><Cell ss:StyleID="ce4"><Data ss:Type="Number">31</Data></Cell><Cell ss:StyleID="ce4"><Data ss:Type="Number">45</Data></Cell><Cell ss:StyleID="ce4"><Data ss:Type="Number">72</Data></Cell><Cell ss:StyleID="ce4"><Data ss:Type="Number">125</Data></Cell><Cell ss:StyleID="ce19"><Data ss:Type="String">-5.08</Data></Cell><Cell ss:StyleID="ce19"><Data ss:Type="String">9.31</Data></Cell><Cell ss:StyleID="ce4"><Data ss:Type="Number">1</Data></Cell><Cell ss:StyleID="ce4"><Data ss:Type="Number">1</Data></Cell><Cell ss:StyleID="ce4"><Data ss:Type="Number">74</Data></Cell><Cell ss:StyleID="ce19"><Data ss:Type="String">1.15</Data></Cell><Cell ss:StyleID="ce19"><Data ss:Type="String">2.95</Data></Cell><Cell ss:StyleID="ce19"><Data ss:Type="String">0.61</Data></Cell><Cell ss:StyleID="ce19"><Data ss:Type="String">0.77</Data></Cell><Cell ss:StyleID="ce19"><Data ss:Type="String">0.79</Data></Cell><Cell ss:StyleID="ce19"><Data ss:Type="String">0.886</Data></Cell><Cell ss:StyleID="ce23"><Data ss:Type="Number">4</Data></Cell><Cell ss:StyleID="ce23"><Data ss:Type="Number">2</Data></Cell><Cell ss:StyleID="ce23"><Data ss:Type="Number">4</Data></Cell><Cell ss:StyleID="ce4"><Data ss:Type="Number">10</Data></Cell><Cell ss:StyleID="ce4"><Data ss:Type="Number">4</Data></Cell><Cell ss:StyleID="ce4"><Data ss:Type="Number">3</Data></Cell><Cell ss:StyleID="ce4"><Data ss:Type="Number">3</Data></Cell><Cell ss:StyleID="ce4"><Data ss:Type="Number">10</Data></Cell><Cell ss:StyleID="ce4"><Data ss:Type="Number">24</Data></Cell><Cell ss:StyleID="ce4"><Data ss:Type="Number">25</Data></Cell><Cell ss:StyleID="ce4"><Data ss:Type="Number">22</Data></Cell><Cell ss:StyleID="ce4"><Data ss:Type="Number">21</Data></Cell><Cell ss:StyleID="ce4"><Data ss:Type="Number">25</Data></Cell><Cell ss:StyleID="ce4"><Data ss:Type="Number">25</Data></Cell><Cell ss:StyleID="ce4"><Data ss:Type="Number">28</Data></Cell><Cell ss:StyleID="ce4"><Data ss:Type="Number">26</Data></Cell><Cell ss:StyleID="ce4"><Data ss:Type="Number">28</Data></Cell><Cell ss:StyleID="ce4"><Data ss:Type="Number">26</Data></Cell><Cell ss:StyleID="ce4"><Data ss:Type="Number">23</Data></Cell><Cell ss:StyleID="ce4"><Data ss:Type="Number">26</Data></Cell><Cell ss:StyleID="ce4"><Data ss:Type="Number">27</Data></Cell><Cell ss:StyleID="ce4"><Data ss:Type="Number">30</Data></Cell><Cell ss:StyleID="ce4"><Data ss:Type="Number">26</Data></Cell><Cell ss:StyleID="ce4"><Data ss:Type="Number">30</Data></Cell><Cell ss:StyleID="ce4"><Data ss:Type="Number">25</Data></Cell><Cell ss:StyleID="ce4"><Data ss:Type="Number">22</Data></Cell><Cell ss:StyleID="ce4"><Data ss:Type="Number">24</Data></Cell><Cell ss:StyleID="ce4"><Data ss:Type="Number">26</Data></Cell><Cell ss:StyleID="ce4"><Data ss:Type="Number">27</Data></Cell><Cell ss:StyleID="ce4"><Data ss:Type="Number">31</Data></Cell><Cell ss:StyleID="ce4"><Data ss:Type="Number">31</Data></Cell><Cell ss:StyleID="ce4"><Data ss:Type="Number">31</Data></Cell><Cell ss:StyleID="ce4"><Data ss:Type="Number">31</Data></Cell><Cell ss:StyleID="ce4"><Data ss:Type="Number">28</Data></Cell><Cell ss:StyleID="ce4"><Data ss:Type="Number">22</Data></Cell><Cell ss:StyleID="ce4"><Data ss:Type="Number">29</Data></Cell><Cell ss:StyleID="ce4"><Data ss:Type="Number">31</Data></Cell><Cell ss:StyleID="ce4"><Data ss:Type="Number">32</Data></Cell><Cell ss:StyleID="ce4"><Data ss:Type="Number">30</Data></Cell><Cell ss:StyleID="ce4"><Data ss:Type="Number">27</Data></Cell><Cell ss:StyleID="ce4"><Data ss:Type="Number">30</Data></Cell><Cell ss:StyleID="ce4"><Data ss:Type="Number">28</Data></Cell><Cell ss:StyleID="ce4"><Data ss:Type="Number">25</Data></Cell><Cell ss:StyleID="ce4"><Data ss:Type="Number">27</Data></Cell><Cell ss:StyleID="ce4"><Data ss:Type="Number">29</Data></Cell><Cell ss:StyleID="ce4"><Data ss:Type="Number">30</Data></Cell><Cell ss:StyleID="ce4"><Data ss:Type="Number">31</Data></Cell><Cell ss:StyleID="ce4"><Data ss:Type="Number">31</Data></Cell><Cell ss:StyleID="ce4"><Data ss:Type="Number">28</Data></Cell><Cell ss:StyleID="ce4"><Data ss:Type="Number">24</Data></Cell><Cell ss:StyleID="ce4"><Data ss:Type="Number">24</Data></Cell><Cell ss:StyleID="ce4"><Data ss:Type="Number">26</Data></Cell><Cell ss:StyleID="ce4"><Data ss:Type="Number">28</Data></Cell><Cell ss:StyleID="ce4"><Data ss:Type="Number">28</Data></Cell><Cell ss:StyleID="ce4"><Data ss:Type="Number">31</Data></Cell><Cell ss:StyleID="ce4"><Data ss:Type="Number">27</Data></Cell><Cell ss:StyleID="ce4"><Data ss:Type="Number">19</Data></Cell><Cell ss:StyleID="ce4"><Data ss:Type="Number">26</Data></Cell><Cell ss:StyleID="ce4"><Data ss:Type="Number">26</Data></Cell><Cell ss:StyleID="ce4"><Data ss:Type="Number">24</Data></Cell><Cell ss:Index="1024" ss:StyleID="ce19"/></Row><Row ss:AutoFitHeight="0" ss:Height="15.7606"><Cell ss:StyleID="ce4"><Data ss:Type="Number">0</Data></Cell><Cell ss:StyleID="ce4"><Data ss:Type="Number">53</Data></Cell><Cell ss:StyleID="ce4"><Data ss:Type="Number">1</Data></Cell><Cell ss:StyleID="ce4"><Data ss:Type="Number">1</Data></Cell><Cell ss:StyleID="ce19"><Data ss:Type="Number">0</Data></Cell><Cell ss:StyleID="ce19"><Data ss:Type="String">-0.25</Data></Cell><Cell ss:StyleID="ce4"><Data ss:Type="Number">16</Data></Cell><Cell ss:StyleID="ce4"><Data ss:Type="Number">0</Data></Cell><Cell ss:StyleID="ce4"><Data ss:Type="Number">1</Data></Cell><Cell ss:StyleID="ce19"><Data ss:Type="String">0.92</Data></Cell><Cell ss:StyleID="ce19"><Data ss:Type="String">1.26</Data></Cell><Cell ss:StyleID="ce4"><Data ss:Type="Number">1</Data></Cell><Cell ss:StyleID="ce4"><Data ss:Type="Number">0</Data></Cell><Cell ss:StyleID="ce4"><Data ss:Type="Number">104</Data></Cell><Cell ss:StyleID="ce4"><Data ss:Type="Number">51</Data></Cell><Cell ss:StyleID="ce4"><Data ss:Type="Number">121</Data></Cell><Cell ss:StyleID="ce4"><Data ss:Type="Number">100</Data></Cell><Cell ss:StyleID="ce4"><Data ss:Type="Number">143</Data></Cell><Cell ss:StyleID="ce4"><Data ss:Type="Number">144</Data></Cell><Cell ss:StyleID="ce4"><Data ss:Type="Number">142</Data></Cell><Cell ss:StyleID="ce4"><Data ss:Type="Number">70</Data></Cell><Cell ss:StyleID="ce4"><Data ss:Type="Number">87</Data></Cell><Cell ss:StyleID="ce4"><Data ss:Type="Number">151</Data></Cell><Cell ss:StyleID="ce4"><Data ss:Type="Number">154</Data></Cell><Cell ss:StyleID="ce4"><Data ss:Type="Number">126</Data></Cell><Cell ss:StyleID="ce4"><Data ss:Type="Number">53</Data></Cell><Cell ss:StyleID="ce4"><Data ss:Type="Number">43</Data></Cell><Cell ss:StyleID="ce4"><Data ss:Type="Number">58</Data></Cell><Cell ss:StyleID="ce4"><Data ss:Type="Number">76</Data></Cell><Cell ss:StyleID="ce4"><Data ss:Type="Number">143</Data></Cell><Cell ss:StyleID="ce19"><Data ss:Type="String">0.23</Data></Cell><Cell ss:StyleID="ce19"><Data ss:Type="String">2.39</Data></Cell><Cell ss:StyleID="ce4"><Data ss:Type="Number">0</Data></Cell><Cell ss:StyleID="ce4"><Data ss:Type="Number">0</Data></Cell><Cell ss:StyleID="ce4"><Data ss:Type="Number">87</Data></Cell><Cell ss:StyleID="ce19"><Data ss:Type="String">0.94</Data></Cell><Cell ss:StyleID="ce19"><Data ss:Type="String">1.48</Data></Cell><Cell ss:StyleID="ce19"><Data ss:Type="String">0.36</Data></Cell><Cell ss:StyleID="ce19"><Data ss:Type="String">0.59</Data></Cell><Cell ss:StyleID="ce19"><Data ss:Type="String">0.52</Data></Cell><Cell ss:StyleID="ce19"><Data ss:Type="String">0.211</Data></Cell><Cell ss:StyleID="ce24"><Data ss:Type="Number">1</Data></Cell><Cell ss:StyleID="ce24"><Data ss:Type="Number">1</Data></Cell><Cell ss:StyleID="ce24"><Data ss:Type="Number">1</Data></Cell><Cell ss:StyleID="ce4"><Data ss:Type="Number">3</Data></Cell><Cell ss:StyleID="ce4"><Data ss:Type="Number">2</Data></Cell><Cell ss:StyleID="ce4"><Data ss:Type="Number">1</Data></Cell><Cell ss:StyleID="ce4"><Data ss:Type="Number">2</Data></Cell><Cell ss:StyleID="ce4"><Data ss:Type="Number">5</Data></Cell><Cell ss:StyleID="ce4"><Data ss:Type="Number">28</Data></Cell><Cell ss:StyleID="ce4"><Data ss:Type="Number">28</Data></Cell><Cell ss:StyleID="ce4"><Data ss:Type="Number">30</Data></Cell><Cell ss:StyleID="ce4"><Data ss:Type="Number">28</Data></Cell><Cell ss:StyleID="ce4"><Data ss:Type="Number">31</Data></Cell><Cell ss:StyleID="ce4"><Data ss:Type="Number">28</Data></Cell><Cell ss:StyleID="ce4"><Data ss:Type="Number">32</Data></Cell><Cell ss:StyleID="ce4"><Data ss:Type="Number">31</Data></Cell><Cell ss:StyleID="ce4"><Data ss:Type="Number">30</Data></Cell><Cell ss:StyleID="ce4"><Data ss:Type="Number">28</Data></Cell><Cell ss:StyleID="ce4"><Data ss:Type="Number">30</Data></Cell><Cell ss:StyleID="ce4"><Data ss:Type="Number">32</Data></Cell><Cell ss:StyleID="ce4"><Data ss:Type="Number">33</Data></Cell><Cell ss:StyleID="ce4"><Data ss:Type="Number">33</Data></Cell><Cell ss:StyleID="ce4"><Data ss:Type="Number">31</Data></Cell><Cell ss:StyleID="ce4"><Data ss:Type="Number">29</Data></Cell><Cell ss:StyleID="ce4"><Data ss:Type="Number">29</Data></Cell><Cell ss:StyleID="ce4"><Data ss:Type="Number">34</Data></Cell><Cell ss:StyleID="ce4"><Data ss:Type="Number">29</Data></Cell><Cell ss:StyleID="ce4"><Data ss:Type="Number">31</Data></Cell><Cell ss:StyleID="ce4"><Data ss:Type="Number">33</Data></Cell><Cell ss:StyleID="ce4"><Data ss:Type="Number">31</Data></Cell><Cell ss:StyleID="ce4"><Data ss:Type="Number">32</Data></Cell><Cell ss:StyleID="ce4"><Data ss:Type="Number">34</Data></Cell><Cell ss:StyleID="ce4"><Data ss:Type="Number">32</Data></Cell><Cell ss:StyleID="ce4"><Data ss:Type="Number">32</Data></Cell><Cell ss:StyleID="ce4"><Data ss:Type="Number">27</Data></Cell><Cell ss:StyleID="ce4"><Data ss:Type="Number">31</Data></Cell><Cell ss:StyleID="ce4"><Data ss:Type="Number">33</Data></Cell><Cell ss:StyleID="ce4"><Data ss:Type="Number">33</Data></Cell><Cell ss:StyleID="ce4"><Data ss:Type="Number">34</Data></Cell><Cell ss:StyleID="ce4"><Data ss:Type="Number">35</Data></Cell><Cell ss:StyleID="ce4"><Data ss:Type="Number">33</Data></Cell><Cell ss:StyleID="ce4"><Data ss:Type="Number">34</Data></Cell><Cell ss:StyleID="ce4"><Data ss:Type="Number">31</Data></Cell><Cell ss:StyleID="ce4"><Data ss:Type="Number">32</Data></Cell><Cell ss:StyleID="ce4"><Data ss:Type="Number">32</Data></Cell><Cell ss:StyleID="ce4"><Data ss:Type="Number">32</Data></Cell><Cell ss:StyleID="ce4"><Data ss:Type="Number">32</Data></Cell><Cell ss:StyleID="ce4"><Data ss:Type="Number">33</Data></Cell><Cell ss:StyleID="ce4"><Data ss:Type="Number">29</Data></Cell><Cell ss:StyleID="ce4"><Data ss:Type="Number">32</Data></Cell><Cell ss:StyleID="ce4"><Data ss:Type="Number">32</Data></Cell><Cell ss:StyleID="ce4"><Data ss:Type="Number">32</Data></Cell><Cell ss:StyleID="ce4"><Data ss:Type="Number">32</Data></Cell><Cell ss:StyleID="ce4"><Data ss:Type="Number">31</Data></Cell><Cell ss:StyleID="ce4"><Data ss:Type="Number">32</Data></Cell><Cell ss:StyleID="ce4"><Data ss:Type="Number">32</Data></Cell><Cell ss:StyleID="ce4"><Data ss:Type="Number">30</Data></Cell><Cell ss:StyleID="ce4"><Data ss:Type="Number">30</Data></Cell><Cell ss:StyleID="ce4"><Data ss:Type="Number">32</Data></Cell><Cell ss:StyleID="ce4"><Data ss:Type="Number">32</Data></Cell><Cell ss:Index="1024" ss:StyleID="ce19"/></Row><Row ss:AutoFitHeight="0" ss:Height="15.7606"><Cell ss:StyleID="ce4"><Data ss:Type="Number">0</Data></Cell><Cell ss:StyleID="ce4"><Data ss:Type="Number">54</Data></Cell><Cell ss:StyleID="ce4"><Data ss:Type="Number">2</Data></Cell><Cell ss:StyleID="ce4"><Data ss:Type="Number">3</Data></Cell><Cell ss:StyleID="ce19"><Data ss:Type="String">0.15</Data></Cell><Cell ss:StyleID="ce19"><Data ss:Type="Number">-2</Data></Cell><Cell ss:StyleID="ce4"><Data ss:Type="Number">12</Data></Cell><Cell ss:StyleID="ce4"><Data ss:Type="Number">0</Data></Cell><Cell ss:StyleID="ce4"><Data ss:Type="Number">1</Data></Cell><Cell ss:StyleID="ce19"><Data ss:Type="String">-2.22</Data></Cell><Cell ss:StyleID="ce19"><Data ss:Type="String">1.78</Data></Cell><Cell ss:StyleID="ce4"><Data ss:Type="Number">2</Data></Cell><Cell ss:StyleID="ce4"><Data ss:Type="Number">0</Data></Cell><Cell ss:StyleID="ce4"><Data ss:Type="Number">87</Data></Cell><Cell ss:StyleID="ce4"><Data ss:Type="Number">48</Data></Cell><Cell ss:StyleID="ce4"><Data ss:Type="Number">116</Data></Cell><Cell ss:StyleID="ce4"><Data ss:Type="Number">68</Data></Cell><Cell ss:StyleID="ce4"><Data ss:Type="Number">117</Data></Cell><Cell ss:StyleID="ce4"><Data ss:Type="Number">107</Data></Cell><Cell ss:StyleID="ce4"><Data ss:Type="Number">89</Data></Cell><Cell ss:StyleID="ce4"><Data ss:Type="Number">55</Data></Cell><Cell ss:StyleID="ce4"><Data ss:Type="Number">58</Data></Cell><Cell ss:StyleID="ce4"><Data ss:Type="Number">113</Data></Cell><Cell ss:StyleID="ce4"><Data ss:Type="Number">148</Data></Cell><Cell ss:StyleID="ce4"><Data ss:Type="Number">90</Data></Cell><Cell ss:StyleID="ce4"><Data ss:Type="Number">42</Data></Cell><Cell ss:StyleID="ce4"><Data ss:Type="Number">41</Data></Cell><Cell ss:StyleID="ce4"><Data ss:Type="Number">60</Data></Cell><Cell ss:StyleID="ce4"><Data ss:Type="Number">102</Data></Cell><Cell ss:StyleID="ce4"><Data ss:Type="Number">139</Data></Cell><Cell ss:StyleID="ce19"><Data ss:Type="String">0.82</Data></Cell><Cell ss:StyleID="ce19"><Data ss:Type="String">3.74</Data></Cell><Cell ss:StyleID="ce4"><Data ss:Type="Number">0</Data></Cell><Cell ss:StyleID="ce4"><Data ss:Type="Number">0</Data></Cell><Cell ss:StyleID="ce4"><Data ss:Type="Number">88</Data></Cell><Cell ss:StyleID="ce19"><Data ss:Type="String">1.25</Data></Cell><Cell ss:StyleID="ce19"><Data ss:Type="String">1.61</Data></Cell><Cell ss:StyleID="ce19"><Data ss:Type="String">0.22</Data></Cell><Cell ss:StyleID="ce19"><Data ss:Type="String">0.47</Data></Cell><Cell ss:StyleID="ce19"><Data ss:Type="String">0.52</Data></Cell><Cell ss:StyleID="ce19"><Data ss:Type="String">0.073</Data></Cell><Cell ss:StyleID="ce24"><Data ss:Type="Number">1</Data></Cell><Cell ss:StyleID="ce24"><Data ss:Type="Number">2</Data></Cell><Cell ss:StyleID="ce24"><Data ss:Type="Number">2</Data></Cell><Cell ss:StyleID="ce4"><Data ss:Type="Number">5</Data></Cell><Cell ss:StyleID="ce4"><Data ss:Type="Number">4</Data></Cell><Cell ss:StyleID="ce4"><Data ss:Type="Number">2</Data></Cell><Cell ss:StyleID="ce4"><Data ss:Type="Number">2</Data></Cell><Cell ss:StyleID="ce4"><Data ss:Type="Number">8</Data></Cell><Cell ss:StyleID="ce4"><Data ss:Type="Number">22</Data></Cell><Cell ss:StyleID="ce4"><Data ss:Type="Number">25</Data></Cell><Cell ss:StyleID="ce4"><Data ss:Type="Number">20</Data></Cell><Cell ss:StyleID="ce4"><Data ss:Type="Number">23</Data></Cell><Cell ss:StyleID="ce4"><Data ss:Type="Number">25</Data></Cell><Cell ss:StyleID="ce4"><Data ss:Type="Number">24</Data></Cell><Cell ss:StyleID="ce4"><Data ss:Type="Number">24</Data></Cell><Cell ss:StyleID="ce4"><Data ss:Type="Number">26</Data></Cell><Cell ss:StyleID="ce4"><Data ss:Type="Number">26</Data></Cell><Cell ss:StyleID="ce4"><Data ss:Type="Number">25</Data></Cell><Cell ss:StyleID="ce4"><Data ss:Type="Number">26</Data></Cell><Cell ss:StyleID="ce4"><Data ss:Type="Number">28</Data></Cell><Cell ss:StyleID="ce4"><Data ss:Type="Number">28</Data></Cell><Cell ss:StyleID="ce4"><Data ss:Type="Number">28</Data></Cell><Cell ss:StyleID="ce4"><Data ss:Type="Number">28</Data></Cell><Cell ss:StyleID="ce4"><Data ss:Type="Number">28</Data></Cell><Cell ss:StyleID="ce4"><Data ss:Type="Number">26</Data></Cell><Cell ss:StyleID="ce4"><Data ss:Type="Number">22</Data></Cell><Cell ss:StyleID="ce4"><Data ss:Type="Number">22</Data></Cell><Cell ss:StyleID="ce4"><Data ss:Type="Number">28</Data></Cell><Cell ss:StyleID="ce4"><Data ss:Type="Number">30</Data></Cell><Cell ss:StyleID="ce4"><Data ss:Type="Number">30</Data></Cell><Cell ss:StyleID="ce4"><Data ss:Type="Number">32</Data></Cell><Cell ss:StyleID="ce4"><Data ss:Type="Number">32</Data></Cell><Cell ss:StyleID="ce4"><Data ss:Type="Number">30</Data></Cell><Cell ss:StyleID="ce4"><Data ss:Type="Number">28</Data></Cell><Cell ss:StyleID="ce4"><Data ss:Type="Number">25</Data></Cell><Cell ss:StyleID="ce4"><Data ss:Type="Number">28</Data></Cell><Cell ss:StyleID="ce4"><Data ss:Type="Number">30</Data></Cell><Cell ss:StyleID="ce4"><Data ss:Type="Number">30</Data></Cell><Cell ss:StyleID="ce4"><Data ss:Type="Number">32</Data></Cell><Cell ss:StyleID="ce4"><Data ss:Type="Number">32</Data></Cell><Cell ss:StyleID="ce4"><Data ss:Type="Number">31</Data></Cell><Cell ss:StyleID="ce4"><Data ss:Type="Number">28</Data></Cell><Cell ss:StyleID="ce4"><Data ss:Type="Number">28</Data></Cell><Cell ss:StyleID="ce4"><Data ss:Type="Number">31</Data></Cell><Cell ss:StyleID="ce4"><Data ss:Type="Number">30</Data></Cell><Cell ss:StyleID="ce4"><Data ss:Type="Number">30</Data></Cell><Cell ss:StyleID="ce4"><Data ss:Type="Number">28</Data></Cell><Cell ss:StyleID="ce4"><Data ss:Type="Number">31</Data></Cell><Cell ss:StyleID="ce4"><Data ss:Type="Number">30</Data></Cell><Cell ss:StyleID="ce4"><Data ss:Type="Number">24</Data></Cell><Cell ss:StyleID="ce4"><Data ss:Type="Number">28</Data></Cell><Cell ss:StyleID="ce4"><Data ss:Type="Number">29</Data></Cell><Cell ss:StyleID="ce4"><Data ss:Type="Number">29</Data></Cell><Cell ss:StyleID="ce4"><Data ss:Type="Number">28</Data></Cell><Cell ss:StyleID="ce4"><Data ss:Type="Number">28</Data></Cell><Cell ss:StyleID="ce4"><Data ss:Type="Number">30</Data></Cell><Cell ss:StyleID="ce4"><Data ss:Type="Number">27</Data></Cell><Cell ss:StyleID="ce4"><Data ss:Type="Number">30</Data></Cell><Cell ss:StyleID="ce4"><Data ss:Type="Number">29</Data></Cell><Cell ss:StyleID="ce4"><Data ss:Type="Number">28</Data></Cell><Cell ss:Index="1024" ss:StyleID="ce19"/></Row><Row ss:AutoFitHeight="0" ss:Height="15.7606"><Cell ss:StyleID="ce4"><Data ss:Type="Number">0</Data></Cell><Cell ss:StyleID="ce4"><Data ss:Type="Number">54</Data></Cell><Cell ss:StyleID="ce4"><Data ss:Type="Number">2</Data></Cell><Cell ss:StyleID="ce4"><Data ss:Type="Number">1</Data></Cell><Cell><Data ss:Type="Number">0</Data></Cell><Cell><Data ss:Type="Number">0</Data></Cell><Cell ss:StyleID="ce4"><Data ss:Type="Number">10</Data></Cell><Cell ss:StyleID="ce4"><Data ss:Type="Number">0</Data></Cell><Cell ss:StyleID="ce4"><Data ss:Type="Number">1</Data></Cell><Cell ss:StyleID="ce19"><Data ss:Type="String">-1.77</Data></Cell><Cell ss:StyleID="ce19"><Data ss:Type="String">2.03</Data></Cell><Cell ss:StyleID="ce4"><Data ss:Type="Number">1</Data></Cell><Cell ss:StyleID="ce4"><Data ss:Type="Number">0</Data></Cell><Cell ss:StyleID="ce4"><Data ss:Type="Number">87</Data></Cell><Cell ss:StyleID="ce4"><Data ss:Type="Number">90</Data></Cell><Cell ss:StyleID="ce4"><Data ss:Type="Number">96</Data></Cell><Cell ss:StyleID="ce4"><Data ss:Type="Number">59</Data></Cell><Cell ss:StyleID="ce4"><Data ss:Type="Number">104</Data></Cell><Cell ss:StyleID="ce4"><Data ss:Type="Number">52</Data></Cell><Cell ss:StyleID="ce4"><Data ss:Type="Number">60</Data></Cell><Cell ss:StyleID="ce4"><Data ss:Type="Number">58</Data></Cell><Cell ss:StyleID="ce4"><Data ss:Type="Number">59</Data></Cell><Cell ss:StyleID="ce4"><Data ss:Type="Number">67</Data></Cell><Cell ss:StyleID="ce4"><Data ss:Type="Number">90</Data></Cell><Cell ss:StyleID="ce4"><Data ss:Type="Number">156</Data></Cell><Cell ss:StyleID="ce4"><Data ss:Type="Number">109</Data></Cell><Cell ss:StyleID="ce4"><Data ss:Type="Number">61</Data></Cell><Cell ss:StyleID="ce4"><Data ss:Type="Number">100</Data></Cell><Cell ss:StyleID="ce4"><Data ss:Type="Number">143</Data></Cell><Cell ss:StyleID="ce4"><Data ss:Type="Number">92</Data></Cell><Cell ss:StyleID="ce19"><Data ss:Type="String">-0.8</Data></Cell><Cell ss:StyleID="ce19"><Data ss:Type="String">8.81</Data></Cell><Cell ss:StyleID="ce4"><Data ss:Type="Number">0</Data></Cell><Cell ss:StyleID="ce4"><Data ss:Type="Number">0</Data></Cell><Cell ss:StyleID="ce4"><Data ss:Type="Number">91</Data></Cell><Cell ss:StyleID="ce19"><Data ss:Type="String">1.09</Data></Cell><Cell ss:StyleID="ce19"><Data ss:Type="String">1.45</Data></Cell><Cell ss:StyleID="ce19"><Data ss:Type="String">0.25</Data></Cell><Cell ss:StyleID="ce19"><Data ss:Type="String">0.49</Data></Cell><Cell ss:StyleID="ce19"><Data ss:Type="String">0.38</Data></Cell><Cell ss:StyleID="ce19"><Data ss:Type="String">0.096</Data></Cell><Cell ss:StyleID="ce24"><Data ss:Type="Number">1</Data></Cell><Cell ss:StyleID="ce24"><Data ss:Type="Number">2</Data></Cell><Cell ss:StyleID="ce24"><Data ss:Type="Number">1</Data></Cell><Cell ss:StyleID="ce4"><Data ss:Type="Number">4</Data></Cell><Cell ss:StyleID="ce4"><Data ss:Type="Number">3</Data></Cell><Cell ss:StyleID="ce4"><Data ss:Type="Number">2</Data></Cell><Cell ss:StyleID="ce4"><Data ss:Type="Number">2</Data></Cell><Cell ss:StyleID="ce4"><Data ss:Type="Number">7</Data></Cell><Cell ss:StyleID="ce4"><Data ss:Type="Number">26</Data></Cell><Cell ss:StyleID="ce4"><Data ss:Type="Number">21</Data></Cell><Cell ss:StyleID="ce4"><Data ss:Type="Number">21</Data></Cell><Cell ss:StyleID="ce4"><Data ss:Type="Number">28</Data></Cell><Cell ss:StyleID="ce4"><Data ss:Type="Number">29</Data></Cell><Cell ss:StyleID="ce4"><Data ss:Type="Number">29</Data></Cell><Cell ss:StyleID="ce4"><Data ss:Type="Number">26</Data></Cell><Cell ss:StyleID="ce4"><Data ss:Type="Number">25</Data></Cell><Cell ss:StyleID="ce4"><Data ss:Type="Number">27</Data></Cell><Cell ss:StyleID="ce4"><Data ss:Type="Number">25</Data></Cell><Cell ss:StyleID="ce4"><Data ss:Type="Number">22</Data></Cell><Cell ss:StyleID="ce4"><Data ss:Type="Number">29</Data></Cell><Cell ss:StyleID="ce4"><Data ss:Type="Number">28</Data></Cell><Cell ss:StyleID="ce4"><Data ss:Type="Number">31</Data></Cell><Cell ss:StyleID="ce4"><Data ss:Type="Number">30</Data></Cell><Cell ss:StyleID="ce4"><Data ss:Type="Number">27</Data></Cell><Cell ss:StyleID="ce4"><Data ss:Type="Number">25</Data></Cell><Cell ss:StyleID="ce4"><Data ss:Type="Number">27</Data></Cell><Cell ss:StyleID="ce4"><Data ss:Type="Number">30</Data></Cell><Cell ss:StyleID="ce4"><Data ss:Type="Number">30</Data></Cell><Cell ss:StyleID="ce4"><Data ss:Type="Number">29</Data></Cell><Cell ss:StyleID="ce4"><Data ss:Type="Number">32</Data></Cell><Cell ss:StyleID="ce4"><Data ss:Type="Number">33</Data></Cell><Cell ss:StyleID="ce4"><Data ss:Type="Number">33</Data></Cell><Cell ss:StyleID="ce4"><Data ss:Type="Number">30</Data></Cell><Cell ss:StyleID="ce4"><Data ss:Type="Number">28</Data></Cell><Cell ss:StyleID="ce4"><Data ss:Type="Number">25</Data></Cell><Cell ss:StyleID="ce4"><Data ss:Type="Number">29</Data></Cell><Cell ss:StyleID="ce4"><Data ss:Type="Number">29</Data></Cell><Cell ss:StyleID="ce4"><Data ss:Type="Number">31</Data></Cell><Cell ss:StyleID="ce4"><Data ss:Type="Number">30</Data></Cell><Cell ss:StyleID="ce4"><Data ss:Type="Number">31</Data></Cell><Cell ss:StyleID="ce4"><Data ss:Type="Number">29</Data></Cell><Cell ss:StyleID="ce4"><Data ss:Type="Number">30</Data></Cell><Cell ss:StyleID="ce4"><Data ss:Type="Number">26</Data></Cell><Cell ss:StyleID="ce4"><Data ss:Type="Number">29</Data></Cell><Cell ss:StyleID="ce4"><Data ss:Type="Number">27</Data></Cell><Cell ss:StyleID="ce4"><Data ss:Type="Number">30</Data></Cell><Cell ss:StyleID="ce4"><Data ss:Type="Number">30</Data></Cell><Cell ss:StyleID="ce4"><Data ss:Type="Number">32</Data></Cell><Cell ss:StyleID="ce4"><Data ss:Type="Number">32</Data></Cell><Cell ss:StyleID="ce4"><Data ss:Type="Number">29</Data></Cell><Cell ss:StyleID="ce4"><Data ss:Type="Number">31</Data></Cell><Cell ss:StyleID="ce4"><Data ss:Type="Number">27</Data></Cell><Cell ss:StyleID="ce4"><Data ss:Type="Number">31</Data></Cell><Cell ss:StyleID="ce4"><Data ss:Type="Number">32</Data></Cell><Cell ss:StyleID="ce4"><Data ss:Type="Number">32</Data></Cell><Cell ss:StyleID="ce4"><Data ss:Type="Number">31</Data></Cell><Cell ss:StyleID="ce4"><Data ss:Type="Number">26</Data></Cell><Cell ss:StyleID="ce4"><Data ss:Type="Number">29</Data></Cell><Cell ss:StyleID="ce4"><Data ss:Type="Number">29</Data></Cell><Cell ss:StyleID="ce4"><Data ss:Type="Number">25</Data></Cell><Cell ss:Index="1024" ss:StyleID="ce19"/></Row><Row ss:Index="9" ss:AutoFitHeight="0" ss:Height="15.7606"><Cell ss:StyleID="ce4"><Data ss:Type="Number">0</Data></Cell><Cell ss:StyleID="ce4"><Data ss:Type="Number">49</Data></Cell><Cell ss:StyleID="ce4"><Data ss:Type="Number">2</Data></Cell><Cell ss:StyleID="ce4"><Data ss:Type="Number">1</Data></Cell><Cell><Data ss:Type="Number">0</Data></Cell><Cell><Data ss:Type="Number">0</Data></Cell><Cell ss:StyleID="ce4"><Data ss:Type="Number">13</Data></Cell><Cell ss:StyleID="ce4"><Data ss:Type="Number">0</Data></Cell><Cell ss:StyleID="ce4"><Data ss:Type="Number">1</Data></Cell><Cell ss:StyleID="ce19"><Data ss:Type="String">-0.4</Data></Cell><Cell ss:StyleID="ce19"><Data ss:Type="String">2.06</Data></Cell><Cell ss:StyleID="ce4"><Data ss:Type="Number">1</Data></Cell><Cell ss:StyleID="ce4"><Data ss:Type="Number">0</Data></Cell><Cell ss:StyleID="ce4"><Data ss:Type="Number">76</Data></Cell><Cell ss:StyleID="ce4"><Data ss:Type="Number">51</Data></Cell><Cell ss:StyleID="ce4"><Data ss:Type="Number">81</Data></Cell><Cell ss:StyleID="ce4"><Data ss:Type="Number">62</Data></Cell><Cell ss:StyleID="ce4"><Data ss:Type="Number">109</Data></Cell><Cell ss:StyleID="ce4"><Data ss:Type="Number">69</Data></Cell><Cell ss:StyleID="ce4"><Data ss:Type="Number">86</Data></Cell><Cell ss:StyleID="ce4"><Data ss:Type="Number">50</Data></Cell><Cell ss:StyleID="ce4"><Data ss:Type="Number">49</Data></Cell><Cell ss:StyleID="ce4"><Data ss:Type="Number">84</Data></Cell><Cell ss:StyleID="ce4"><Data ss:Type="Number">126</Data></Cell><Cell ss:StyleID="ce4"><Data ss:Type="Number">117</Data></Cell><Cell ss:StyleID="ce4"><Data ss:Type="Number">51</Data></Cell><Cell ss:StyleID="ce4"><Data ss:Type="Number">44</Data></Cell><Cell ss:StyleID="ce4"><Data ss:Type="Number">59</Data></Cell><Cell ss:StyleID="ce4"><Data ss:Type="Number">87</Data></Cell><Cell ss:StyleID="ce4"><Data ss:Type="Number">87</Data></Cell><Cell ss:StyleID="ce19"><Data ss:Type="String">2.11</Data></Cell><Cell ss:StyleID="ce19"><Data ss:Type="String">4.03</Data></Cell><Cell ss:StyleID="ce4"><Data ss:Type="Number">0</Data></Cell><Cell ss:StyleID="ce4"><Data ss:Type="Number">1</Data></Cell><Cell ss:StyleID="ce4"><Data ss:Type="Number">89</Data></Cell><Cell ss:StyleID="ce19"><Data ss:Type="String">1.04</Data></Cell><Cell ss:StyleID="ce19"><Data ss:Type="String">1.66</Data></Cell><Cell ss:StyleID="ce19"><Data ss:Type="String">0.37</Data></Cell><Cell ss:StyleID="ce19"><Data ss:Type="String">0.6</Data></Cell><Cell ss:StyleID="ce19"><Data ss:Type="String">0.57</Data></Cell><Cell ss:StyleID="ce19"><Data ss:Type="String">0.183</Data></Cell><Cell ss:StyleID="ce24"><Data ss:Type="Number">2</Data></Cell><Cell ss:StyleID="ce24"><Data ss:Type="Number">4</Data></Cell><Cell ss:StyleID="ce24"><Data ss:Type="Number">4</Data></Cell><Cell ss:StyleID="ce4"><Data ss:Type="Number">10</Data></Cell><Cell ss:StyleID="ce4"><Data ss:Type="Number">4</Data></Cell><Cell ss:StyleID="ce4"><Data ss:Type="Number">2</Data></Cell><Cell ss:StyleID="ce4"><Data ss:Type="Number">5</Data></Cell><Cell ss:StyleID="ce4"><Data ss:Type="Number">11</Data></Cell><Cell ss:StyleID="ce4"><Data ss:Type="Number">23</Data></Cell><Cell ss:StyleID="ce4"><Data ss:Type="Number">24</Data></Cell><Cell ss:StyleID="ce4"><Data ss:Type="Number">23</Data></Cell><Cell ss:StyleID="ce4"><Data ss:Type="Number">24</Data></Cell><Cell ss:StyleID="ce4"><Data ss:Type="Number">28</Data></Cell><Cell ss:StyleID="ce4"><Data ss:Type="Number">27</Data></Cell><Cell ss:StyleID="ce4"><Data ss:Type="Number">29</Data></Cell><Cell ss:StyleID="ce4"><Data ss:Type="Number">28</Data></Cell><Cell ss:StyleID="ce4"><Data ss:Type="Number">30</Data></Cell><Cell ss:StyleID="ce4"><Data ss:Type="Number">29</Data></Cell><Cell ss:StyleID="ce4"><Data ss:Type="Number">28</Data></Cell><Cell ss:StyleID="ce4"><Data ss:Type="Number">30</Data></Cell><Cell ss:StyleID="ce4"><Data ss:Type="Number">30</Data></Cell><Cell ss:StyleID="ce4"><Data ss:Type="Number">32</Data></Cell><Cell ss:StyleID="ce4"><Data ss:Type="Number">31</Data></Cell><Cell ss:StyleID="ce4"><Data ss:Type="Number">31</Data></Cell><Cell ss:StyleID="ce4"><Data ss:Type="Number">30</Data></Cell><Cell ss:StyleID="ce4"><Data ss:Type="Number">28</Data></Cell><Cell ss:StyleID="ce4"><Data ss:Type="Number">18</Data></Cell><Cell ss:StyleID="ce4"><Data ss:Type="Number">30</Data></Cell><Cell ss:StyleID="ce4"><Data ss:Type="Number">32</Data></Cell><Cell ss:StyleID="ce4"><Data ss:Type="Number">32</Data></Cell><Cell ss:StyleID="ce4"><Data ss:Type="Number">34</Data></Cell><Cell ss:StyleID="ce4"><Data ss:Type="Number">33</Data></Cell><Cell ss:StyleID="ce4"><Data ss:Type="Number">32</Data></Cell><Cell ss:StyleID="ce4"><Data ss:Type="Number">30</Data></Cell><Cell ss:StyleID="ce4"><Data ss:Type="Number">18</Data></Cell><Cell ss:StyleID="ce4"><Data ss:Type="Number">29</Data></Cell><Cell ss:StyleID="ce4"><Data ss:Type="Number">33</Data></Cell><Cell ss:StyleID="ce4"><Data ss:Type="Number">33</Data></Cell><Cell ss:StyleID="ce4"><Data ss:Type="Number">34</Data></Cell><Cell ss:StyleID="ce4"><Data ss:Type="Number">34</Data></Cell><Cell ss:StyleID="ce4"><Data ss:Type="Number">33</Data></Cell><Cell ss:StyleID="ce4"><Data ss:Type="Number">32</Data></Cell><Cell ss:StyleID="ce4"><Data ss:Type="Number">28</Data></Cell><Cell ss:StyleID="ce4"><Data ss:Type="Number">30</Data></Cell><Cell ss:StyleID="ce4"><Data ss:Type="Number">32</Data></Cell><Cell ss:StyleID="ce4"><Data ss:Type="Number">33</Data></Cell><Cell ss:StyleID="ce4"><Data ss:Type="Number">34</Data></Cell><Cell ss:StyleID="ce4"><Data ss:Type="Number">32</Data></Cell><Cell ss:StyleID="ce4"><Data ss:Type="Number">29</Data></Cell><Cell ss:StyleID="ce4"><Data ss:Type="Number">31</Data></Cell><Cell ss:StyleID="ce4"><Data ss:Type="Number">29</Data></Cell><Cell ss:StyleID="ce4"><Data ss:Type="Number">31</Data></Cell><Cell ss:StyleID="ce4"><Data ss:Type="Number">30</Data></Cell><Cell ss:StyleID="ce4"><Data ss:Type="Number">30</Data></Cell><Cell ss:StyleID="ce4"><Data ss:Type="Number">32</Data></Cell><Cell ss:StyleID="ce4"><Data ss:Type="Number">34</Data></Cell><Cell ss:StyleID="ce4"><Data ss:Type="Number">23</Data></Cell><Cell ss:StyleID="ce4"><Data ss:Type="Number">29</Data></Cell><Cell ss:StyleID="ce4"><Data ss:Type="Number">32</Data></Cell><Cell ss:StyleID="ce4"><Data ss:Type="Number">30</Data></Cell><Cell ss:Index="1024" ss:StyleID="ce19"/></Row><Row ss:AutoFitHeight="0" ss:Height="15.7606"><Cell ss:StyleID="ce4"><Data ss:Type="Number">1</Data></Cell><Cell ss:StyleID="ce4"><Data ss:Type="Number">69</Data></Cell><Cell ss:StyleID="ce4"><Data ss:Type="Number">1</Data></Cell><Cell ss:StyleID="ce4"><Data ss:Type="Number">2</Data></Cell><Cell ss:StyleID="ce19"><Data ss:Type="String">0.3</Data></Cell><Cell ss:StyleID="ce19"><Data ss:Type="String">1.5</Data></Cell><Cell ss:StyleID="ce4"><Data ss:Type="Number">18</Data></Cell><Cell ss:StyleID="ce4"><Data ss:Type="Number">4</Data></Cell><Cell ss:StyleID="ce4"><Data ss:Type="Number">1</Data></Cell><Cell ss:StyleID="ce19"><Data ss:Type="String">-1.77</Data></Cell><Cell ss:StyleID="ce19"><Data ss:Type="String">1.45</Data></Cell><Cell ss:StyleID="ce4"><Data ss:Type="Number">1</Data></Cell><Cell ss:StyleID="ce4"><Data ss:Type="Number">0</Data></Cell><Cell ss:StyleID="ce4"><Data ss:Type="Number">99</Data></Cell><Cell ss:StyleID="ce4"><Data ss:Type="Number">78</Data></Cell><Cell ss:StyleID="ce4"><Data ss:Type="Number">125</Data></Cell><Cell ss:StyleID="ce4"><Data ss:Type="Number">81</Data></Cell><Cell ss:StyleID="ce4"><Data ss:Type="Number">110</Data></Cell><Cell ss:StyleID="ce4"><Data ss:Type="Number">127</Data></Cell><Cell ss:StyleID="ce4"><Data ss:Type="Number">99</Data></Cell><Cell ss:StyleID="ce4"><Data ss:Type="Number">75</Data></Cell><Cell ss:StyleID="ce4"><Data ss:Type="Number">70</Data></Cell><Cell ss:StyleID="ce4"><Data ss:Type="Number">84</Data></Cell><Cell ss:StyleID="ce4"><Data ss:Type="Number">119</Data></Cell><Cell ss:StyleID="ce4"><Data ss:Type="Number">128</Data></Cell><Cell ss:StyleID="ce4"><Data ss:Type="Number">84</Data></Cell><Cell ss:StyleID="ce4"><Data ss:Type="Number">68</Data></Cell><Cell ss:StyleID="ce4"><Data ss:Type="Number">82</Data></Cell><Cell ss:StyleID="ce4"><Data ss:Type="Number">126</Data></Cell><Cell ss:StyleID="ce4"><Data ss:Type="Number">122</Data></Cell><Cell ss:StyleID="ce19"><Data ss:Type="String">-2.83</Data></Cell><Cell ss:StyleID="ce19"><Data ss:Type="String">3.8</Data></Cell><Cell ss:StyleID="ce4"><Data ss:Type="Number">1</Data></Cell><Cell ss:StyleID="ce4"><Data ss:Type="Number">0</Data></Cell><Cell ss:StyleID="ce4"><Data ss:Type="Number">18</Data></Cell><Cell ss:StyleID="ce19"><Data ss:Type="String">1.05</Data></Cell><Cell ss:StyleID="ce19"><Data ss:Type="String">2.56</Data></Cell><Cell ss:StyleID="ce19"><Data ss:Type="String">0.59</Data></Cell><Cell ss:StyleID="ce19"><Data ss:Type="String">0.75</Data></Cell><Cell ss:StyleID="ce19"><Data ss:Type="String">0.7</Data></Cell><Cell ss:StyleID="ce19"><Data ss:Type="String">0.718</Data></Cell><Cell ss:StyleID="ce23"><Data ss:Type="Number">1</Data></Cell><Cell ss:StyleID="ce23"><Data ss:Type="Number">1</Data></Cell><Cell ss:StyleID="ce23"><Data ss:Type="Number">1</Data></Cell><Cell ss:StyleID="ce4"><Data ss:Type="Number">3</Data></Cell><Cell ss:StyleID="ce4"><Data ss:Type="Number">1</Data></Cell><Cell ss:StyleID="ce4"><Data ss:Type="Number">1</Data></Cell><Cell ss:StyleID="ce4"><Data ss:Type="Number">2</Data></Cell><Cell ss:StyleID="ce4"><Data ss:Type="Number">4</Data></Cell><Cell ss:StyleID="ce4"><Data ss:Type="Number">30</Data></Cell><Cell ss:StyleID="ce4"><Data ss:Type="Number">25</Data></Cell><Cell ss:StyleID="ce4"><Data ss:Type="Number">23</Data></Cell><Cell ss:StyleID="ce4"><Data ss:Type="Number">27</Data></Cell><Cell ss:StyleID="ce4"><Data ss:Type="Number">27</Data></Cell><Cell ss:StyleID="ce4"><Data ss:Type="Number">27</Data></Cell><Cell ss:StyleID="ce4"><Data ss:Type="Number">27</Data></Cell><Cell ss:StyleID="ce4"><Data ss:Type="Number">27</Data></Cell><Cell ss:StyleID="ce4"><Data ss:Type="Number">26</Data></Cell><Cell ss:StyleID="ce4"><Data ss:Type="Number">24</Data></Cell><Cell ss:StyleID="ce4"><Data ss:Type="Number">27</Data></Cell><Cell ss:StyleID="ce4"><Data ss:Type="Number">30</Data></Cell><Cell ss:StyleID="ce4"><Data ss:Type="Number">30</Data></Cell><Cell ss:StyleID="ce4"><Data ss:Type="Number">28</Data></Cell><Cell ss:StyleID="ce4"><Data ss:Type="Number">28</Data></Cell><Cell ss:StyleID="ce4"><Data ss:Type="Number">25</Data></Cell><Cell ss:StyleID="ce4"><Data ss:Type="Number">26</Data></Cell><Cell ss:StyleID="ce4"><Data ss:Type="Number">25</Data></Cell><Cell ss:StyleID="ce4"><Data ss:Type="Number">23</Data></Cell><Cell ss:StyleID="ce4"><Data ss:Type="Number">24</Data></Cell><Cell ss:StyleID="ce4"><Data ss:Type="Number">29</Data></Cell><Cell ss:StyleID="ce4"><Data ss:Type="Number">29</Data></Cell><Cell ss:StyleID="ce4"><Data ss:Type="Number">29</Data></Cell><Cell ss:StyleID="ce4"><Data ss:Type="Number">29</Data></Cell><Cell ss:StyleID="ce4"><Data ss:Type="Number">30</Data></Cell><Cell ss:StyleID="ce4"><Data ss:Type="Number">30</Data></Cell><Cell ss:StyleID="ce4"><Data ss:Type="Number">23</Data></Cell><Cell ss:StyleID="ce4"><Data ss:Type="Number">26</Data></Cell><Cell ss:StyleID="ce4"><Data ss:Type="Number">28</Data></Cell><Cell ss:StyleID="ce4"><Data ss:Type="Number">31</Data></Cell><Cell ss:StyleID="ce4"><Data ss:Type="Number">30</Data></Cell><Cell ss:StyleID="ce4"><Data ss:Type="Number">32</Data></Cell><Cell ss:StyleID="ce4"><Data ss:Type="Number">30</Data></Cell><Cell ss:StyleID="ce4"><Data ss:Type="Number">28</Data></Cell><Cell ss:StyleID="ce4"><Data ss:Type="Number">25</Data></Cell><Cell ss:StyleID="ce4"><Data ss:Type="Number">27</Data></Cell><Cell ss:StyleID="ce4"><Data ss:Type="Number">28</Data></Cell><Cell ss:StyleID="ce4"><Data ss:Type="Number">29</Data></Cell><Cell ss:StyleID="ce4"><Data ss:Type="Number">30</Data></Cell><Cell ss:StyleID="ce4"><Data ss:Type="Number">30</Data></Cell><Cell ss:StyleID="ce4"><Data ss:Type="Number">30</Data></Cell><Cell ss:StyleID="ce4"><Data ss:Type="Number">27</Data></Cell><Cell ss:StyleID="ce4"><Data ss:Type="Number">26</Data></Cell><Cell ss:StyleID="ce4"><Data ss:Type="Number">29</Data></Cell><Cell ss:StyleID="ce4"><Data ss:Type="Number">28</Data></Cell><Cell ss:StyleID="ce4"><Data ss:Type="Number">29</Data></Cell><Cell ss:StyleID="ce4"><Data ss:Type="Number">30</Data></Cell><Cell ss:StyleID="ce4"><Data ss:Type="Number">28</Data></Cell><Cell ss:StyleID="ce4"><Data ss:Type="Number">27</Data></Cell><Cell ss:StyleID="ce4"><Data ss:Type="Number">26</Data></Cell><Cell ss:StyleID="ce4"><Data ss:Type="Number">28</Data></Cell><Cell ss:StyleID="ce4"><Data ss:Type="Number">28</Data></Cell><Cell ss:Index="1024" ss:StyleID="ce19"/></Row><Row ss:AutoFitHeight="0" ss:Height="15.7606"><Cell ss:StyleID="ce4"><Data ss:Type="Number">1</Data></Cell><Cell ss:StyleID="ce4"><Data ss:Type="Number">62</Data></Cell><Cell ss:StyleID="ce4"><Data ss:Type="Number">1</Data></Cell><Cell ss:StyleID="ce4"><Data ss:Type="Number">2</Data></Cell><Cell ss:StyleID="ce19"><Data ss:Type="Number">0</Data></Cell><Cell ss:StyleID="ce19"><Data ss:Type="String">0.75</Data></Cell><Cell ss:StyleID="ce4"><Data ss:Type="Number">14</Data></Cell><Cell ss:StyleID="ce4"><Data ss:Type="Number">2</Data></Cell><Cell ss:StyleID="ce4"><Data ss:Type="Number">2</Data></Cell><Cell ss:StyleID="ce19"><Data ss:Type="String">-7.55</Data></Cell><Cell ss:StyleID="ce19"><Data ss:Type="String">11.35</Data></Cell><Cell ss:StyleID="ce4"><Data ss:Type="Number">3</Data></Cell><Cell ss:StyleID="ce4"><Data ss:Type="Number">1</Data></Cell><Cell ss:StyleID="ce4"><Data ss:Type="Number">69</Data></Cell><Cell ss:StyleID="ce4"><Data ss:Type="Number">65</Data></Cell><Cell ss:StyleID="ce4"><Data ss:Type="Number">82</Data></Cell><Cell ss:StyleID="ce4"><Data ss:Type="Number">61</Data></Cell><Cell ss:StyleID="ce4"><Data ss:Type="Number">67</Data></Cell><Cell ss:StyleID="ce4"><Data ss:Type="Number">58</Data></Cell><Cell ss:StyleID="ce4"><Data ss:Type="Number">63</Data></Cell><Cell ss:StyleID="ce4"><Data ss:Type="Number">59</Data></Cell><Cell ss:StyleID="ce4"><Data ss:Type="Number">61</Data></Cell><Cell ss:StyleID="ce4"><Data ss:Type="Number">64</Data></Cell><Cell ss:StyleID="ce4"><Data ss:Type="Number">86</Data></Cell><Cell ss:StyleID="ce4"><Data ss:Type="Number">53</Data></Cell><Cell ss:StyleID="ce4"><Data ss:Type="Number">57</Data></Cell><Cell ss:StyleID="ce4"><Data ss:Type="Number">77</Data></Cell><Cell ss:StyleID="ce4"><Data ss:Type="Number">61</Data></Cell><Cell ss:StyleID="ce4"><Data ss:Type="Number">110</Data></Cell><Cell ss:StyleID="ce4"><Data ss:Type="Number">79</Data></Cell><Cell ss:StyleID="ce19"><Data ss:Type="String">-2.87</Data></Cell><Cell ss:StyleID="ce19"><Data ss:Type="String">9.42</Data></Cell><Cell ss:StyleID="ce4"><Data ss:Type="Number">1</Data></Cell><Cell ss:StyleID="ce4"><Data ss:Type="Number">1</Data></Cell><Cell ss:StyleID="ce4"><Data ss:Type="Number">54</Data></Cell><Cell ss:StyleID="ce19"><Data ss:Type="String">0.53</Data></Cell><Cell ss:StyleID="ce19"><Data ss:Type="String">2.09</Data></Cell><Cell ss:StyleID="ce19"><Data ss:Type="String">0.75</Data></Cell><Cell ss:StyleID="ce19"><Data ss:Type="String">0.85</Data></Cell><Cell ss:StyleID="ce19"><Data ss:Type="String">0.84</Data></Cell><Cell ss:StyleID="ce19"><Data ss:Type="String">0.631</Data></Cell><Cell ss:StyleID="ce23"><Data ss:Type="Number">5</Data></Cell><Cell ss:StyleID="ce23"><Data ss:Type="Number">5</Data></Cell><Cell ss:StyleID="ce23"><Data ss:Type="Number">5</Data></Cell><Cell ss:StyleID="ce4"><Data ss:Type="Number">15</Data></Cell><Cell ss:StyleID="ce4"><Data ss:Type="Number">3</Data></Cell><Cell ss:StyleID="ce4"><Data ss:Type="Number">3</Data></Cell><Cell ss:StyleID="ce4"><Data ss:Type="Number">4</Data></Cell><Cell ss:StyleID="ce4"><Data ss:Type="Number">10</Data></Cell><Cell ss:StyleID="ce4"><Data ss:Type="Number">25</Data></Cell><Cell ss:StyleID="ce4"><Data ss:Type="Number">18</Data></Cell><Cell ss:StyleID="ce4"><Data ss:Type="Number">13</Data></Cell><Cell ss:StyleID="ce4"><Data ss:Type="Number">14</Data></Cell><Cell ss:StyleID="ce4"><Data ss:Type="Number">28</Data></Cell><Cell ss:StyleID="ce4"><Data ss:Type="Number">27</Data></Cell><Cell ss:StyleID="ce4"><Data ss:Type="Number">18</Data></Cell><Cell ss:StyleID="ce4"><Data ss:Type="Number">18</Data></Cell><Cell ss:StyleID="ce4"><Data ss:Type="Number">11</Data></Cell><Cell ss:StyleID="ce4"><Data ss:Type="Number">22</Data></Cell><Cell ss:StyleID="ce4"><Data ss:Type="Number">7</Data></Cell><Cell ss:StyleID="ce4"><Data ss:Type="Number">19</Data></Cell><Cell ss:StyleID="ce4"><Data ss:Type="Number">18</Data></Cell><Cell ss:StyleID="ce4"><Data ss:Type="Number">19</Data></Cell><Cell ss:StyleID="ce4"><Data ss:Type="Number">13</Data></Cell><Cell ss:StyleID="ce4"><Data ss:Type="Number">8</Data></Cell><Cell ss:StyleID="ce4"><Data ss:Type="Number">22</Data></Cell><Cell ss:StyleID="ce4"><Data ss:Type="Number">21</Data></Cell><Cell ss:StyleID="ce4"><Data ss:Type="Number">13</Data></Cell><Cell ss:StyleID="ce4"><Data ss:Type="Number">21</Data></Cell><Cell ss:StyleID="ce4"><Data ss:Type="Number">15</Data></Cell><Cell ss:StyleID="ce4"><Data ss:Type="Number">3</Data></Cell><Cell ss:StyleID="ce4"><Data ss:Type="Number">0</Data></Cell><Cell ss:StyleID="ce4"><Data ss:Type="Number">0</Data></Cell><Cell ss:StyleID="ce4"><Data ss:Type="Number">0</Data></Cell><Cell ss:StyleID="ce4"><Data ss:Type="Number">26</Data></Cell><Cell ss:StyleID="ce4"><Data ss:Type="Number">30</Data></Cell><Cell ss:StyleID="ce4"><Data ss:Type="Number">30</Data></Cell><Cell ss:StyleID="ce4"><Data ss:Type="Number">33</Data></Cell><Cell ss:StyleID="ce4"><Data ss:Type="Number">31</Data></Cell><Cell ss:StyleID="ce4"><Data ss:Type="Number">28</Data></Cell><Cell ss:StyleID="ce4"><Data ss:Type="Number">32</Data></Cell><Cell ss:StyleID="ce4"><Data ss:Type="Number">32</Data></Cell><Cell ss:StyleID="ce4"><Data ss:Type="Number">29</Data></Cell><Cell ss:StyleID="ce4"><Data ss:Type="Number">30</Data></Cell><Cell ss:StyleID="ce4"><Data ss:Type="Number">32</Data></Cell><Cell ss:StyleID="ce4"><Data ss:Type="Number">31</Data></Cell><Cell ss:StyleID="ce4"><Data ss:Type="Number">30</Data></Cell><Cell ss:StyleID="ce4"><Data ss:Type="Number">31</Data></Cell><Cell ss:StyleID="ce4"><Data ss:Type="Number">31</Data></Cell><Cell ss:StyleID="ce4"><Data ss:Type="Number">30</Data></Cell><Cell ss:StyleID="ce4"><Data ss:Type="Number">21</Data></Cell><Cell ss:StyleID="ce4"><Data ss:Type="Number">31</Data></Cell><Cell ss:StyleID="ce4"><Data ss:Type="Number">33</Data></Cell><Cell ss:StyleID="ce4"><Data ss:Type="Number">30</Data></Cell><Cell ss:StyleID="ce4"><Data ss:Type="Number">29</Data></Cell><Cell ss:StyleID="ce4"><Data ss:Type="Number">30</Data></Cell><Cell ss:StyleID="ce4"><Data ss:Type="Number">27</Data></Cell><Cell ss:StyleID="ce4"><Data ss:Type="Number">28</Data></Cell><Cell ss:StyleID="ce4"><Data ss:Type="Number">30</Data></Cell><Cell ss:StyleID="ce4"><Data ss:Type="Number">29</Data></Cell><Cell ss:StyleID="ce4"><Data ss:Type="Number">30</Data></Cell><Cell ss:Index="1024" ss:StyleID="ce19"/></Row><Row ss:AutoFitHeight="0" ss:Height="15.7606"><Cell ss:StyleID="ce4"><Data ss:Type="Number">1</Data></Cell><Cell ss:StyleID="ce4"><Data ss:Type="Number">60</Data></Cell><Cell ss:StyleID="ce4"><Data ss:Type="Number">1</Data></Cell><Cell ss:StyleID="ce4"><Data ss:Type="Number">2</Data></Cell><Cell ss:StyleID="ce19"><Data ss:Type="String">0.1</Data></Cell><Cell ss:StyleID="ce19"><Data ss:Type="Number">2</Data></Cell><Cell ss:StyleID="ce4"><Data ss:Type="Number">14</Data></Cell><Cell ss:StyleID="ce4"><Data ss:Type="Number">4</Data></Cell><Cell ss:StyleID="ce4"><Data ss:Type="Number">1</Data></Cell><Cell ss:StyleID="ce19"><Data ss:Type="String">-0.66</Data></Cell><Cell ss:StyleID="ce19"><Data ss:Type="String">1.86</Data></Cell><Cell ss:StyleID="ce4"><Data ss:Type="Number">2</Data></Cell><Cell ss:StyleID="ce4"><Data ss:Type="Number">0</Data></Cell><Cell ss:StyleID="ce4"><Data ss:Type="Number">75</Data></Cell><Cell ss:StyleID="ce4"><Data ss:Type="Number">63</Data></Cell><Cell ss:StyleID="ce4"><Data ss:Type="Number">93</Data></Cell><Cell ss:StyleID="ce4"><Data ss:Type="Number">55</Data></Cell><Cell ss:StyleID="ce4"><Data ss:Type="Number">88</Data></Cell><Cell ss:StyleID="ce4"><Data ss:Type="Number">89</Data></Cell><Cell ss:StyleID="ce4"><Data ss:Type="Number">54</Data></Cell><Cell ss:StyleID="ce4"><Data ss:Type="Number">53</Data></Cell><Cell ss:StyleID="ce4"><Data ss:Type="Number">56</Data></Cell><Cell ss:StyleID="ce4"><Data ss:Type="Number">73</Data></Cell><Cell ss:StyleID="ce4"><Data ss:Type="Number">83</Data></Cell><Cell ss:StyleID="ce4"><Data ss:Type="Number">109</Data></Cell><Cell ss:StyleID="ce4"><Data ss:Type="Number">81</Data></Cell><Cell ss:StyleID="ce4"><Data ss:Type="Number">50</Data></Cell><Cell ss:StyleID="ce4"><Data ss:Type="Number">59</Data></Cell><Cell ss:StyleID="ce4"><Data ss:Type="Number">74</Data></Cell><Cell ss:StyleID="ce4"><Data ss:Type="Number">115</Data></Cell><Cell ss:StyleID="ce19"><Data ss:Type="String">2.03</Data></Cell><Cell ss:StyleID="ce19"><Data ss:Type="String">4.91</Data></Cell><Cell ss:StyleID="ce4"><Data ss:Type="Number">1</Data></Cell><Cell ss:StyleID="ce4"><Data ss:Type="Number">0</Data></Cell><Cell ss:StyleID="ce21"/><Cell ss:StyleID="ce19"><Data ss:Type="String">0.94</Data></Cell><Cell ss:StyleID="ce19"><Data ss:Type="String">1.8</Data></Cell><Cell ss:StyleID="ce19"><Data ss:Type="String">0.48</Data></Cell><Cell ss:StyleID="ce19"><Data ss:Type="String">0.68</Data></Cell><Cell ss:StyleID="ce19"><Data ss:Type="String">0.67</Data></Cell><Cell ss:StyleID="ce19"><Data ss:Type="String">0.262</Data></Cell><Cell ss:StyleID="ce23"><Data ss:Type="Number">4</Data></Cell><Cell ss:StyleID="ce23"><Data ss:Type="Number">5</Data></Cell><Cell ss:StyleID="ce23"><Data ss:Type="Number">2</Data></Cell><Cell ss:StyleID="ce4"><Data ss:Type="Number">11</Data></Cell><Cell ss:StyleID="ce4"><Data ss:Type="Number">4</Data></Cell><Cell ss:StyleID="ce4"><Data ss:Type="Number">1</Data></Cell><Cell ss:StyleID="ce4"><Data ss:Type="Number">2</Data></Cell><Cell ss:StyleID="ce4"><Data ss:Type="Number">7</Data></Cell><Cell ss:StyleID="ce4"><Data ss:Type="Number">25</Data></Cell><Cell ss:StyleID="ce4"><Data ss:Type="Number">22</Data></Cell><Cell ss:StyleID="ce4"><Data ss:Type="Number">25</Data></Cell><Cell ss:StyleID="ce4"><Data ss:Type="Number">25</Data></Cell><Cell ss:StyleID="ce4"><Data ss:Type="Number">26</Data></Cell><Cell ss:StyleID="ce4"><Data ss:Type="Number">29</Data></Cell><Cell ss:StyleID="ce4"><Data ss:Type="Number">27</Data></Cell><Cell ss:StyleID="ce4"><Data ss:Type="Number">28</Data></Cell><Cell ss:StyleID="ce4"><Data ss:Type="Number">27</Data></Cell><Cell ss:StyleID="ce4"><Data ss:Type="Number">27</Data></Cell><Cell ss:StyleID="ce4"><Data ss:Type="Number">25</Data></Cell><Cell ss:StyleID="ce4"><Data ss:Type="Number">28</Data></Cell><Cell ss:StyleID="ce4"><Data ss:Type="Number">30</Data></Cell><Cell ss:StyleID="ce4"><Data ss:Type="Number">30</Data></Cell><Cell ss:StyleID="ce4"><Data ss:Type="Number">30</Data></Cell><Cell ss:StyleID="ce4"><Data ss:Type="Number">29</Data></Cell><Cell ss:StyleID="ce4"><Data ss:Type="Number">30</Data></Cell><Cell ss:StyleID="ce4"><Data ss:Type="Number">28</Data></Cell><Cell ss:StyleID="ce4"><Data ss:Type="Number">18</Data></Cell><Cell ss:StyleID="ce4"><Data ss:Type="Number">26</Data></Cell><Cell ss:StyleID="ce4"><Data ss:Type="Number">29</Data></Cell><Cell ss:StyleID="ce4"><Data ss:Type="Number">30</Data></Cell><Cell ss:StyleID="ce4"><Data ss:Type="Number">29</Data></Cell><Cell ss:StyleID="ce4"><Data ss:Type="Number">33</Data></Cell><Cell ss:StyleID="ce4"><Data ss:Type="Number">31</Data></Cell><Cell ss:StyleID="ce4"><Data ss:Type="Number">32</Data></Cell><Cell ss:StyleID="ce4"><Data ss:Type="Number">23</Data></Cell><Cell ss:StyleID="ce4"><Data ss:Type="Number">26</Data></Cell><Cell ss:StyleID="ce4"><Data ss:Type="Number">31</Data></Cell><Cell ss:StyleID="ce4"><Data ss:Type="Number">32</Data></Cell><Cell ss:StyleID="ce4"><Data ss:Type="Number">33</Data></Cell><Cell ss:StyleID="ce4"><Data ss:Type="Number">33</Data></Cell><Cell ss:StyleID="ce4"><Data ss:Type="Number">33</Data></Cell><Cell ss:StyleID="ce4"><Data ss:Type="Number">31</Data></Cell><Cell ss:StyleID="ce4"><Data ss:Type="Number">26</Data></Cell><Cell ss:StyleID="ce4"><Data ss:Type="Number">32</Data></Cell><Cell ss:StyleID="ce4"><Data ss:Type="Number">32</Data></Cell><Cell ss:StyleID="ce4"><Data ss:Type="Number">33</Data></Cell><Cell ss:StyleID="ce4"><Data ss:Type="Number">33</Data></Cell><Cell ss:StyleID="ce4"><Data ss:Type="Number">31</Data></Cell><Cell ss:StyleID="ce4"><Data ss:Type="Number">32</Data></Cell><Cell ss:StyleID="ce4"><Data ss:Type="Number">31</Data></Cell><Cell ss:StyleID="ce4"><Data ss:Type="Number">29</Data></Cell><Cell ss:StyleID="ce4"><Data ss:Type="Number">28</Data></Cell><Cell ss:StyleID="ce4"><Data ss:Type="Number">30</Data></Cell><Cell ss:StyleID="ce4"><Data ss:Type="Number">31</Data></Cell><Cell ss:StyleID="ce4"><Data ss:Type="Number">32</Data></Cell><Cell ss:StyleID="ce4"><Data ss:Type="Number">29</Data></Cell><Cell ss:StyleID="ce4"><Data ss:Type="Number">29</Data></Cell><Cell ss:StyleID="ce4"><Data ss:Type="Number">31</Data></Cell><Cell ss:StyleID="ce4"><Data ss:Type="Number">29</Data></Cell><Cell ss:StyleID="ce4"><Data ss:Type="Number">31</Data></Cell><Cell ss:Index="1024" ss:StyleID="ce19"/></Row><Row ss:AutoFitHeight="0" ss:Height="15.7606"><Cell ss:StyleID="ce4"><Data ss:Type="Number">0</Data></Cell><Cell ss:StyleID="ce4"><Data ss:Type="Number">69</Data></Cell><Cell ss:StyleID="ce4"><Data ss:Type="Number">1</Data></Cell><Cell ss:StyleID="ce4"><Data ss:Type="Number">1</Data></Cell><Cell ss:StyleID="ce19"><Data ss:Type="Number">0</Data></Cell><Cell ss:StyleID="ce19"><Data ss:Type="String">-1.25</Data></Cell><Cell ss:StyleID="ce4"><Data ss:Type="Number">16</Data></Cell><Cell ss:StyleID="ce4"><Data ss:Type="Number">0</Data></Cell><Cell ss:StyleID="ce4"><Data ss:Type="Number">1</Data></Cell><Cell ss:StyleID="ce19"><Data ss:Type="String">-4.02</Data></Cell><Cell ss:StyleID="ce19"><Data ss:Type="Number">5</Data></Cell><Cell ss:StyleID="ce4"><Data ss:Type="Number">3</Data></Cell><Cell ss:StyleID="ce4"><Data ss:Type="Number">1</Data></Cell><Cell ss:StyleID="ce4"><Data ss:Type="Number">80</Data></Cell><Cell ss:StyleID="ce4"><Data ss:Type="Number">53</Data></Cell><Cell ss:StyleID="ce4"><Data ss:Type="Number">98</Data></Cell><Cell ss:StyleID="ce4"><Data ss:Type="Number">60</Data></Cell><Cell ss:StyleID="ce4"><Data ss:Type="Number">108</Data></Cell><Cell ss:StyleID="ce4"><Data ss:Type="Number">85</Data></Cell><Cell ss:StyleID="ce4"><Data ss:Type="Number">62</Data></Cell><Cell ss:StyleID="ce4"><Data ss:Type="Number">63</Data></Cell><Cell ss:StyleID="ce4"><Data ss:Type="Number">54</Data></Cell><Cell ss:StyleID="ce4"><Data ss:Type="Number">99</Data></Cell><Cell ss:StyleID="ce4"><Data ss:Type="Number">128</Data></Cell><Cell ss:StyleID="ce4"><Data ss:Type="Number">98</Data></Cell><Cell ss:StyleID="ce4"><Data ss:Type="Number">58</Data></Cell><Cell ss:StyleID="ce4"><Data ss:Type="Number">41</Data></Cell><Cell ss:StyleID="ce4"><Data ss:Type="Number">59</Data></Cell><Cell ss:StyleID="ce4"><Data ss:Type="Number">75</Data></Cell><Cell ss:StyleID="ce4"><Data ss:Type="Number">133</Data></Cell><Cell ss:StyleID="ce19"><Data ss:Type="String">-1.1</Data></Cell><Cell ss:StyleID="ce19"><Data ss:Type="String">3.87</Data></Cell><Cell ss:StyleID="ce4"><Data ss:Type="Number">0</Data></Cell><Cell ss:StyleID="ce4"><Data ss:Type="Number">0</Data></Cell><Cell ss:StyleID="ce4"><Data ss:Type="Number">92</Data></Cell><Cell ss:StyleID="ce19"><Data ss:Type="String">1.29</Data></Cell><Cell ss:StyleID="ce19"><Data ss:Type="String">1.68</Data></Cell><Cell ss:StyleID="ce19"><Data ss:Type="String">0.23</Data></Cell><Cell ss:StyleID="ce19"><Data ss:Type="String">0.48</Data></Cell><Cell ss:StyleID="ce19"><Data ss:Type="String">0.54</Data></Cell><Cell ss:StyleID="ce19"><Data ss:Type="String">0.089</Data></Cell><Cell ss:StyleID="ce24"><Data ss:Type="Number">4</Data></Cell><Cell ss:StyleID="ce24"><Data ss:Type="Number">2</Data></Cell><Cell ss:StyleID="ce24"><Data ss:Type="Number">3</Data></Cell><Cell ss:StyleID="ce4"><Data ss:Type="Number">9</Data></Cell><Cell ss:StyleID="ce4"><Data ss:Type="Number">4</Data></Cell><Cell ss:StyleID="ce28"><Data ss:Type="Number">4</Data></Cell><Cell ss:StyleID="ce4"><Data ss:Type="Number">5</Data></Cell><Cell ss:StyleID="ce4"><Data ss:Type="Number">13</Data></Cell><Cell ss:StyleID="ce4"><Data ss:Type="Number">19</Data></Cell><Cell ss:StyleID="ce4"><Data ss:Type="Number">22</Data></Cell><Cell ss:StyleID="ce4"><Data ss:Type="Number">22</Data></Cell><Cell ss:StyleID="ce4"><Data ss:Type="Number">15</Data></Cell><Cell ss:StyleID="ce4"><Data ss:Type="Number">24</Data></Cell><Cell ss:StyleID="ce4"><Data ss:Type="Number">27</Data></Cell><Cell ss:StyleID="ce4"><Data ss:Type="Number">29</Data></Cell><Cell ss:StyleID="ce4"><Data ss:Type="Number">29</Data></Cell><Cell ss:StyleID="ce4"><Data ss:Type="Number">28</Data></Cell><Cell ss:StyleID="ce4"><Data ss:Type="Number">21</Data></Cell><Cell ss:StyleID="ce4"><Data ss:Type="Number">27</Data></Cell><Cell ss:StyleID="ce4"><Data ss:Type="Number">24</Data></Cell><Cell ss:StyleID="ce4"><Data ss:Type="Number">29</Data></Cell><Cell ss:StyleID="ce4"><Data ss:Type="Number">31</Data></Cell><Cell ss:StyleID="ce4"><Data ss:Type="Number">30</Data></Cell><Cell ss:StyleID="ce4"><Data ss:Type="Number">23</Data></Cell><Cell ss:StyleID="ce4"><Data ss:Type="Number">22</Data></Cell><Cell ss:StyleID="ce4"><Data ss:Type="Number">22</Data></Cell><Cell ss:StyleID="ce4"><Data ss:Type="Number">26</Data></Cell><Cell ss:StyleID="ce4"><Data ss:Type="Number">26</Data></Cell><Cell ss:StyleID="ce4"><Data ss:Type="Number">29</Data></Cell><Cell ss:StyleID="ce4"><Data ss:Type="Number">28</Data></Cell><Cell ss:StyleID="ce4"><Data ss:Type="Number">29</Data></Cell><Cell ss:StyleID="ce4"><Data ss:Type="Number">30</Data></Cell><Cell ss:StyleID="ce4"><Data ss:Type="Number">27</Data></Cell><Cell ss:StyleID="ce4"><Data ss:Type="Number">31</Data></Cell><Cell ss:StyleID="ce4"><Data ss:Type="Number">24</Data></Cell><Cell ss:StyleID="ce4"><Data ss:Type="Number">24</Data></Cell><Cell ss:StyleID="ce4"><Data ss:Type="Number">28</Data></Cell><Cell ss:StyleID="ce4"><Data ss:Type="Number">29</Data></Cell><Cell ss:StyleID="ce4"><Data ss:Type="Number">31</Data></Cell><Cell ss:StyleID="ce4"><Data ss:Type="Number">31</Data></Cell><Cell ss:StyleID="ce4"><Data ss:Type="Number">27</Data></Cell><Cell ss:StyleID="ce4"><Data ss:Type="Number">29</Data></Cell><Cell ss:StyleID="ce4"><Data ss:Type="Number">24</Data></Cell><Cell ss:StyleID="ce4"><Data ss:Type="Number">27</Data></Cell><Cell ss:StyleID="ce4"><Data ss:Type="Number">26</Data></Cell><Cell ss:StyleID="ce4"><Data ss:Type="Number">26</Data></Cell><Cell ss:StyleID="ce4"><Data ss:Type="Number">28</Data></Cell><Cell ss:StyleID="ce4"><Data ss:Type="Number">27</Data></Cell><Cell ss:StyleID="ce4"><Data ss:Type="Number">26</Data></Cell><Cell ss:StyleID="ce4"><Data ss:Type="Number">27</Data></Cell><Cell ss:StyleID="ce4"><Data ss:Type="Number">23</Data></Cell><Cell ss:StyleID="ce4"><Data ss:Type="Number">26</Data></Cell><Cell ss:StyleID="ce4"><Data ss:Type="Number">25</Data></Cell><Cell ss:StyleID="ce4"><Data ss:Type="Number">27</Data></Cell><Cell ss:StyleID="ce4"><Data ss:Type="Number">24</Data></Cell><Cell ss:StyleID="ce4"><Data ss:Type="Number">22</Data></Cell><Cell ss:StyleID="ce4"><Data ss:Type="Number">18</Data></Cell><Cell ss:StyleID="ce4"><Data ss:Type="Number">26</Data></Cell><Cell ss:StyleID="ce4"><Data ss:Type="Number">0</Data></Cell><Cell ss:StyleID="ce4"><Data ss:Type="Number">15</Data></Cell><Cell ss:Index="1024" ss:StyleID="ce19"/></Row><Row ss:AutoFitHeight="0" ss:Height="15.7606"><Cell ss:StyleID="ce4"><Data ss:Type="Number">1</Data></Cell><Cell ss:StyleID="ce4"><Data ss:Type="Number">52</Data></Cell><Cell ss:StyleID="ce4"><Data ss:Type="Number">1</Data></Cell><Cell ss:StyleID="ce4"><Data ss:Type="Number">1</Data></Cell><Cell ss:StyleID="ce19"><Data ss:Type="Number">0</Data></Cell><Cell ss:StyleID="ce19"><Data ss:Type="Number">1</Data></Cell><Cell ss:StyleID="ce4"><Data ss:Type="Number">13</Data></Cell><Cell ss:StyleID="ce4"><Data ss:Type="Number">2</Data></Cell><Cell ss:StyleID="ce4"><Data ss:Type="Number">1</Data></Cell><Cell ss:StyleID="ce19"><Data ss:Type="String">-2.97</Data></Cell><Cell ss:StyleID="ce19"><Data ss:Type="String">3.78</Data></Cell><Cell ss:StyleID="ce4"><Data ss:Type="Number">3</Data></Cell><Cell ss:StyleID="ce4"><Data ss:Type="Number">1</Data></Cell><Cell ss:StyleID="ce4"><Data ss:Type="Number">73</Data></Cell><Cell ss:StyleID="ce4"><Data ss:Type="Number">50</Data></Cell><Cell ss:StyleID="ce4"><Data ss:Type="Number">93</Data></Cell><Cell ss:StyleID="ce4"><Data ss:Type="Number">64</Data></Cell><Cell ss:StyleID="ce4"><Data ss:Type="Number">86</Data></Cell><Cell ss:StyleID="ce4"><Data ss:Type="Number">79</Data></Cell><Cell ss:StyleID="ce4"><Data ss:Type="Number">60</Data></Cell><Cell ss:StyleID="ce4"><Data ss:Type="Number">36</Data></Cell><Cell ss:StyleID="ce4"><Data ss:Type="Number">54</Data></Cell><Cell ss:StyleID="ce4"><Data ss:Type="Number">82</Data></Cell><Cell ss:StyleID="ce4"><Data ss:Type="Number">99</Data></Cell><Cell ss:StyleID="ce4"><Data ss:Type="Number">77</Data></Cell><Cell ss:StyleID="ce4"><Data ss:Type="Number">58</Data></Cell><Cell ss:StyleID="ce4"><Data ss:Type="Number">54</Data></Cell><Cell ss:StyleID="ce4"><Data ss:Type="Number">79</Data></Cell><Cell ss:StyleID="ce4"><Data ss:Type="Number">90</Data></Cell><Cell ss:StyleID="ce4"><Data ss:Type="Number">110</Data></Cell><Cell ss:StyleID="ce19"><Data ss:Type="String">-3.66</Data></Cell><Cell ss:StyleID="ce19"><Data ss:Type="String">5.27</Data></Cell><Cell ss:StyleID="ce4"><Data ss:Type="Number">1</Data></Cell><Cell ss:StyleID="ce4"><Data ss:Type="Number">1</Data></Cell><Cell ss:StyleID="ce4"><Data ss:Type="Number">57</Data></Cell><Cell ss:StyleID="ce19"><Data ss:Type="String">1.01</Data></Cell><Cell ss:StyleID="ce19"><Data ss:Type="String">1.79</Data></Cell><Cell ss:StyleID="ce19"><Data ss:Type="String">0.44</Data></Cell><Cell ss:StyleID="ce19"><Data ss:Type="String">0.65</Data></Cell><Cell ss:StyleID="ce19"><Data ss:Type="String">0.62</Data></Cell><Cell ss:StyleID="ce19"><Data ss:Type="String">0.147</Data></Cell><Cell ss:StyleID="ce23"><Data ss:Type="Number">5</Data></Cell><Cell ss:StyleID="ce23"><Data ss:Type="Number">5</Data></Cell><Cell ss:StyleID="ce23"><Data ss:Type="Number">5</Data></Cell><Cell ss:StyleID="ce4"><Data ss:Type="Number">15</Data></Cell><Cell ss:StyleID="ce4"><Data ss:Type="Number">3</Data></Cell><Cell ss:StyleID="ce4"><Data ss:Type="Number">3</Data></Cell><Cell ss:StyleID="ce4"><Data ss:Type="Number">3</Data></Cell><Cell ss:StyleID="ce4"><Data ss:Type="Number">9</Data></Cell><Cell ss:StyleID="ce4"><Data ss:Type="Number">28</Data></Cell><Cell ss:StyleID="ce4"><Data ss:Type="Number">22</Data></Cell><Cell ss:StyleID="ce4"><Data ss:Type="Number">26</Data></Cell><Cell ss:StyleID="ce4"><Data ss:Type="Number">24</Data></Cell><Cell ss:StyleID="ce4"><Data ss:Type="Number">22</Data></Cell><Cell ss:StyleID="ce4"><Data ss:Type="Number">27</Data></Cell><Cell ss:StyleID="ce4"><Data ss:Type="Number">22</Data></Cell><Cell ss:StyleID="ce4"><Data ss:Type="Number">22</Data></Cell><Cell ss:StyleID="ce4"><Data ss:Type="Number">25</Data></Cell><Cell ss:StyleID="ce4"><Data ss:Type="Number">21</Data></Cell><Cell ss:StyleID="ce4"><Data ss:Type="Number">25</Data></Cell><Cell ss:StyleID="ce4"><Data ss:Type="Number">27</Data></Cell><Cell ss:StyleID="ce4"><Data ss:Type="Number">29</Data></Cell><Cell ss:StyleID="ce4"><Data ss:Type="Number">27</Data></Cell><Cell ss:StyleID="ce4"><Data ss:Type="Number">26</Data></Cell><Cell ss:StyleID="ce4"><Data ss:Type="Number">26</Data></Cell><Cell ss:StyleID="ce4"><Data ss:Type="Number">25</Data></Cell><Cell ss:StyleID="ce4"><Data ss:Type="Number">23</Data></Cell><Cell ss:StyleID="ce4"><Data ss:Type="Number">23</Data></Cell><Cell ss:StyleID="ce4"><Data ss:Type="Number">29</Data></Cell><Cell ss:StyleID="ce4"><Data ss:Type="Number">30</Data></Cell><Cell ss:StyleID="ce4"><Data ss:Type="Number">28</Data></Cell><Cell ss:StyleID="ce4"><Data ss:Type="Number">32</Data></Cell><Cell ss:StyleID="ce4"><Data ss:Type="Number">31</Data></Cell><Cell ss:StyleID="ce4"><Data ss:Type="Number">29</Data></Cell><Cell ss:StyleID="ce4"><Data ss:Type="Number">28</Data></Cell><Cell ss:StyleID="ce4"><Data ss:Type="Number">21</Data></Cell><Cell ss:StyleID="ce4"><Data ss:Type="Number">29</Data></Cell><Cell ss:StyleID="ce4"><Data ss:Type="Number">30</Data></Cell><Cell ss:StyleID="ce4"><Data ss:Type="Number">31</Data></Cell><Cell ss:StyleID="ce4"><Data ss:Type="Number">29</Data></Cell><Cell ss:StyleID="ce4"><Data ss:Type="Number">32</Data></Cell><Cell ss:StyleID="ce4"><Data ss:Type="Number">30</Data></Cell><Cell ss:StyleID="ce4"><Data ss:Type="Number">28</Data></Cell><Cell ss:StyleID="ce4"><Data ss:Type="Number">25</Data></Cell><Cell ss:StyleID="ce4"><Data ss:Type="Number">30</Data></Cell><Cell ss:StyleID="ce4"><Data ss:Type="Number">32</Data></Cell><Cell ss:StyleID="ce4"><Data ss:Type="Number">29</Data></Cell><Cell ss:StyleID="ce4"><Data ss:Type="Number">29</Data></Cell><Cell ss:StyleID="ce4"><Data ss:Type="Number">31</Data></Cell><Cell ss:StyleID="ce4"><Data ss:Type="Number">30</Data></Cell><Cell ss:StyleID="ce4"><Data ss:Type="Number">28</Data></Cell><Cell ss:StyleID="ce4"><Data ss:Type="Number">25</Data></Cell><Cell ss:StyleID="ce4"><Data ss:Type="Number">29</Data></Cell><Cell ss:StyleID="ce4"><Data ss:Type="Number">29</Data></Cell><Cell ss:StyleID="ce4"><Data ss:Type="Number">31</Data></Cell><Cell ss:StyleID="ce4"><Data ss:Type="Number">30</Data></Cell><Cell ss:StyleID="ce4"><Data ss:Type="Number">28</Data></Cell><Cell ss:StyleID="ce4"><Data ss:Type="Number">26</Data></Cell><Cell ss:StyleID="ce4"><Data ss:Type="Number">29</Data></Cell><Cell ss:StyleID="ce4"><Data ss:Type="Number">30</Data></Cell><Cell ss:StyleID="ce4"><Data ss:Type="Number">27</Data></Cell><Cell ss:Index="1024" ss:StyleID="ce19"/></Row><Row ss:AutoFitHeight="0" ss:Height="15.7606"><Cell ss:StyleID="ce4"><Data ss:Type="Number">0</Data></Cell><Cell ss:StyleID="ce4"><Data ss:Type="Number">55</Data></Cell><Cell ss:StyleID="ce4"><Data ss:Type="Number">1</Data></Cell><Cell ss:StyleID="ce4"><Data ss:Type="Number">2</Data></Cell><Cell ss:StyleID="ce19"><Data ss:Type="String">0.15</Data></Cell><Cell ss:StyleID="ce19"><Data ss:Type="String">0.75</Data></Cell><Cell ss:StyleID="ce4"><Data ss:Type="Number">16</Data></Cell><Cell ss:StyleID="ce4"><Data ss:Type="Number">0</Data></Cell><Cell ss:StyleID="ce4"><Data ss:Type="Number">1</Data></Cell><Cell ss:StyleID="ce19"><Data ss:Type="String">0.96</Data></Cell><Cell ss:StyleID="ce19"><Data ss:Type="String">1.63</Data></Cell><Cell ss:StyleID="ce4"><Data ss:Type="Number">1</Data></Cell><Cell ss:StyleID="ce4"><Data ss:Type="Number">0</Data></Cell><Cell ss:StyleID="ce4"><Data ss:Type="Number">96</Data></Cell><Cell ss:StyleID="ce4"><Data ss:Type="Number">42</Data></Cell><Cell ss:StyleID="ce4"><Data ss:Type="Number">122</Data></Cell><Cell ss:StyleID="ce4"><Data ss:Type="Number">79</Data></Cell><Cell ss:StyleID="ce4"><Data ss:Type="Number">141</Data></Cell><Cell ss:StyleID="ce4"><Data ss:Type="Number">102</Data></Cell><Cell ss:StyleID="ce4"><Data ss:Type="Number">102</Data></Cell><Cell ss:StyleID="ce4"><Data ss:Type="Number">57</Data></Cell><Cell ss:StyleID="ce4"><Data ss:Type="Number">80</Data></Cell><Cell ss:StyleID="ce4"><Data ss:Type="Number">161</Data></Cell><Cell ss:StyleID="ce4"><Data ss:Type="Number">158</Data></Cell><Cell ss:StyleID="ce4"><Data ss:Type="Number">104</Data></Cell><Cell ss:StyleID="ce4"><Data ss:Type="Number">39</Data></Cell><Cell ss:StyleID="ce4"><Data ss:Type="Number">32</Data></Cell><Cell ss:StyleID="ce4"><Data ss:Type="Number">54</Data></Cell><Cell ss:StyleID="ce4"><Data ss:Type="Number">118</Data></Cell><Cell ss:StyleID="ce4"><Data ss:Type="Number">145</Data></Cell><Cell ss:StyleID="ce19"><Data ss:Type="String">0.37</Data></Cell><Cell ss:StyleID="ce19"><Data ss:Type="String">4.35</Data></Cell><Cell ss:StyleID="ce4"><Data ss:Type="Number">0</Data></Cell><Cell ss:StyleID="ce4"><Data ss:Type="Number">1</Data></Cell><Cell ss:StyleID="ce4"><Data ss:Type="Number">92</Data></Cell><Cell ss:StyleID="ce19"><Data ss:Type="String">1.34</Data></Cell><Cell ss:StyleID="ce19"><Data ss:Type="String">1.4</Data></Cell><Cell ss:StyleID="ce19"><Data ss:Type="String">0.04</Data></Cell><Cell ss:StyleID="ce19"><Data ss:Type="String">0.23</Data></Cell><Cell ss:StyleID="ce19"><Data ss:Type="String">0.2</Data></Cell><Cell ss:StyleID="ce19"><Data ss:Type="String">0.006</Data></Cell><Cell ss:StyleID="ce24"><Data ss:Type="Number">1</Data></Cell><Cell ss:StyleID="ce24"><Data ss:Type="Number">1</Data></Cell><Cell ss:StyleID="ce24"><Data ss:Type="Number">1</Data></Cell><Cell ss:StyleID="ce4"><Data ss:Type="Number">3</Data></Cell><Cell ss:StyleID="ce4"><Data ss:Type="Number">2</Data></Cell><Cell ss:StyleID="ce4"><Data ss:Type="Number">2</Data></Cell><Cell ss:StyleID="ce4"><Data ss:Type="Number">1</Data></Cell><Cell ss:StyleID="ce4"><Data ss:Type="Number">5</Data></Cell><Cell ss:StyleID="ce4"><Data ss:Type="Number">31</Data></Cell><Cell ss:StyleID="ce4"><Data ss:Type="Number">30</Data></Cell><Cell ss:StyleID="ce4"><Data ss:Type="Number">30</Data></Cell><Cell ss:StyleID="ce4"><Data ss:Type="Number">30</Data></Cell><Cell ss:StyleID="ce4"><Data ss:Type="Number">30</Data></Cell><Cell ss:StyleID="ce4"><Data ss:Type="Number">31</Data></Cell><Cell ss:StyleID="ce4"><Data ss:Type="Number">32</Data></Cell><Cell ss:StyleID="ce4"><Data ss:Type="Number">32</Data></Cell><Cell ss:StyleID="ce4"><Data ss:Type="Number">31</Data></Cell><Cell ss:StyleID="ce4"><Data ss:Type="Number">29</Data></Cell><Cell ss:StyleID="ce4"><Data ss:Type="Number">29</Data></Cell><Cell ss:StyleID="ce4"><Data ss:Type="Number">32</Data></Cell><Cell ss:StyleID="ce4"><Data ss:Type="Number">34</Data></Cell><Cell ss:StyleID="ce4"><Data ss:Type="Number">33</Data></Cell><Cell ss:StyleID="ce4"><Data ss:Type="Number">32</Data></Cell><Cell ss:StyleID="ce4"><Data ss:Type="Number">31</Data></Cell><Cell ss:StyleID="ce4"><Data ss:Type="Number">30</Data></Cell><Cell ss:StyleID="ce4"><Data ss:Type="Number">32</Data></Cell><Cell ss:StyleID="ce4"><Data ss:Type="Number">27</Data></Cell><Cell ss:StyleID="ce4"><Data ss:Type="Number">31</Data></Cell><Cell ss:StyleID="ce4"><Data ss:Type="Number">32</Data></Cell><Cell ss:StyleID="ce4"><Data ss:Type="Number">33</Data></Cell><Cell ss:StyleID="ce4"><Data ss:Type="Number">35</Data></Cell><Cell ss:StyleID="ce4"><Data ss:Type="Number">33</Data></Cell><Cell ss:StyleID="ce4"><Data ss:Type="Number">34</Data></Cell><Cell ss:StyleID="ce4"><Data ss:Type="Number">30</Data></Cell><Cell ss:StyleID="ce4"><Data ss:Type="Number">28</Data></Cell><Cell ss:StyleID="ce4"><Data ss:Type="Number">31</Data></Cell><Cell ss:StyleID="ce4"><Data ss:Type="Number">32</Data></Cell><Cell ss:StyleID="ce4"><Data ss:Type="Number">34</Data></Cell><Cell ss:StyleID="ce4"><Data ss:Type="Number">35</Data></Cell><Cell ss:StyleID="ce4"><Data ss:Type="Number">33</Data></Cell><Cell ss:StyleID="ce4"><Data ss:Type="Number">35</Data></Cell><Cell ss:StyleID="ce4"><Data ss:Type="Number">31</Data></Cell><Cell ss:StyleID="ce4"><Data ss:Type="Number">30</Data></Cell><Cell ss:StyleID="ce4"><Data ss:Type="Number">33</Data></Cell><Cell ss:StyleID="ce4"><Data ss:Type="Number">33</Data></Cell><Cell ss:StyleID="ce4"><Data ss:Type="Number">32</Data></Cell><Cell ss:StyleID="ce4"><Data ss:Type="Number">32</Data></Cell><Cell ss:StyleID="ce4"><Data ss:Type="Number">31</Data></Cell><Cell ss:StyleID="ce4"><Data ss:Type="Number">34</Data></Cell><Cell ss:StyleID="ce4"><Data ss:Type="Number">36</Data></Cell><Cell ss:StyleID="ce4"><Data ss:Type="Number">31</Data></Cell><Cell ss:StyleID="ce4"><Data ss:Type="Number">31</Data></Cell><Cell ss:StyleID="ce4"><Data ss:Type="Number">31</Data></Cell><Cell ss:StyleID="ce4"><Data ss:Type="Number">31</Data></Cell><Cell ss:StyleID="ce4"><Data ss:Type="Number">32</Data></Cell><Cell ss:StyleID="ce4"><Data ss:Type="Number">32</Data></Cell><Cell ss:StyleID="ce4"><Data ss:Type="Number">29</Data></Cell><Cell ss:StyleID="ce4"><Data ss:Type="Number">30</Data></Cell><Cell ss:StyleID="ce4"><Data ss:Type="Number">30</Data></Cell><Cell ss:StyleID="ce4"><Data ss:Type="Number">32</Data></Cell><Cell ss:Index="1024" ss:StyleID="ce19"/></Row><Row ss:AutoFitHeight="0" ss:Height="15.7606"><Cell ss:StyleID="ce4"><Data ss:Type="Number">1</Data></Cell><Cell ss:StyleID="ce4"><Data ss:Type="Number">62</Data></Cell><Cell ss:StyleID="ce4"><Data ss:Type="Number">2</Data></Cell><Cell ss:StyleID="ce4"><Data ss:Type="Number">2</Data></Cell><Cell ss:StyleID="ce19"><Data ss:Type="String">0.05</Data></Cell><Cell ss:StyleID="ce19"><Data ss:Type="Number">-1</Data></Cell><Cell ss:StyleID="ce4"><Data ss:Type="Number">15</Data></Cell><Cell ss:StyleID="ce4"><Data ss:Type="Number">1</Data></Cell><Cell ss:StyleID="ce4"><Data ss:Type="Number">1</Data></Cell><Cell ss:StyleID="ce19"><Data ss:Type="String">-5.11</Data></Cell><Cell ss:StyleID="ce19"><Data ss:Type="String">3.39</Data></Cell><Cell ss:StyleID="ce4"><Data ss:Type="Number">3</Data></Cell><Cell ss:StyleID="ce4"><Data ss:Type="Number">1</Data></Cell><Cell ss:StyleID="ce4"><Data ss:Type="Number">67</Data></Cell><Cell ss:StyleID="ce4"><Data ss:Type="Number">53</Data></Cell><Cell ss:StyleID="ce4"><Data ss:Type="Number">81</Data></Cell><Cell ss:StyleID="ce4"><Data ss:Type="Number">56</Data></Cell><Cell ss:StyleID="ce4"><Data ss:Type="Number">80</Data></Cell><Cell ss:StyleID="ce4"><Data ss:Type="Number">62</Data></Cell><Cell ss:StyleID="ce4"><Data ss:Type="Number">55</Data></Cell><Cell ss:StyleID="ce4"><Data ss:Type="Number">38</Data></Cell><Cell ss:StyleID="ce4"><Data ss:Type="Number">67</Data></Cell><Cell ss:StyleID="ce4"><Data ss:Type="Number">94</Data></Cell><Cell ss:StyleID="ce4"><Data ss:Type="Number">74</Data></Cell><Cell ss:StyleID="ce4"><Data ss:Type="Number">70</Data></Cell><Cell ss:StyleID="ce4"><Data ss:Type="Number">54</Data></Cell><Cell ss:StyleID="ce4"><Data ss:Type="Number">48</Data></Cell><Cell ss:StyleID="ce4"><Data ss:Type="Number">65</Data></Cell><Cell ss:StyleID="ce4"><Data ss:Type="Number">93</Data></Cell><Cell ss:StyleID="ce4"><Data ss:Type="Number">89</Data></Cell><Cell ss:StyleID="ce19"><Data ss:Type="String">-3.82</Data></Cell><Cell ss:StyleID="ce19"><Data ss:Type="String">7.76</Data></Cell><Cell ss:StyleID="ce4"><Data ss:Type="Number">1</Data></Cell><Cell ss:StyleID="ce4"><Data ss:Type="Number">1</Data></Cell><Cell ss:StyleID="ce4"><Data ss:Type="Number">55</Data></Cell><Cell ss:StyleID="ce19"><Data ss:Type="String">0.73</Data></Cell><Cell ss:StyleID="ce19"><Data ss:Type="String">1.63</Data></Cell><Cell ss:StyleID="ce19"><Data ss:Type="String">0.55</Data></Cell><Cell><Data ss:Type="String">0.73</Data></Cell><Cell><Data ss:Type="String">0.73</Data></Cell><Cell ss:StyleID="ce19"><Data ss:Type="String">0.479</Data></Cell><Cell ss:StyleID="ce23"><Data ss:Type="Number">5</Data></Cell><Cell ss:StyleID="ce23"><Data ss:Type="Number">5</Data></Cell><Cell ss:StyleID="ce23"><Data ss:Type="Number">5</Data></Cell><Cell ss:StyleID="ce4"><Data ss:Type="Number">15</Data></Cell><Cell ss:StyleID="ce4"><Data ss:Type="Number">3</Data></Cell><Cell ss:StyleID="ce4"><Data ss:Type="Number">3</Data></Cell><Cell ss:StyleID="ce4"><Data ss:Type="Number">5</Data></Cell><Cell ss:StyleID="ce4"><Data ss:Type="Number">11</Data></Cell><Cell ss:StyleID="ce4"><Data ss:Type="Number">20</Data></Cell><Cell ss:StyleID="ce4"><Data ss:Type="Number">21</Data></Cell><Cell ss:StyleID="ce4"><Data ss:Type="Number">27</Data></Cell><Cell ss:StyleID="ce4"><Data ss:Type="Number">25</Data></Cell><Cell ss:StyleID="ce4"><Data ss:Type="Number">18</Data></Cell><Cell ss:StyleID="ce4"><Data ss:Type="Number">22</Data></Cell><Cell ss:StyleID="ce4"><Data ss:Type="Number">23</Data></Cell><Cell ss:StyleID="ce4"><Data ss:Type="Number">27</Data></Cell><Cell ss:StyleID="ce4"><Data ss:Type="Number">23</Data></Cell><Cell ss:StyleID="ce4"><Data ss:Type="Number">18</Data></Cell><Cell ss:StyleID="ce4"><Data ss:Type="Number">11</Data></Cell><Cell ss:StyleID="ce4"><Data ss:Type="Number">23</Data></Cell><Cell ss:StyleID="ce4"><Data ss:Type="Number">23</Data></Cell><Cell ss:StyleID="ce4"><Data ss:Type="Number">23</Data></Cell><Cell ss:StyleID="ce4"><Data ss:Type="Number">27</Data></Cell><Cell ss:StyleID="ce4"><Data ss:Type="Number">22</Data></Cell><Cell ss:StyleID="ce4"><Data ss:Type="Number">23</Data></Cell><Cell ss:StyleID="ce4"><Data ss:Type="Number">28</Data></Cell><Cell ss:StyleID="ce4"><Data ss:Type="Number">11</Data></Cell><Cell ss:StyleID="ce4"><Data ss:Type="Number">25</Data></Cell><Cell ss:StyleID="ce4"><Data ss:Type="Number">25</Data></Cell><Cell ss:StyleID="ce4"><Data ss:Type="Number">24</Data></Cell><Cell ss:StyleID="ce4"><Data ss:Type="Number">11</Data></Cell><Cell ss:StyleID="ce4"><Data ss:Type="Number">29</Data></Cell><Cell ss:StyleID="ce4"><Data ss:Type="Number">26</Data></Cell><Cell ss:StyleID="ce4"><Data ss:Type="Number">31</Data></Cell><Cell ss:StyleID="ce4"><Data ss:Type="Number">23</Data></Cell><Cell ss:StyleID="ce4"><Data ss:Type="Number">25</Data></Cell><Cell ss:StyleID="ce4"><Data ss:Type="Number">28</Data></Cell><Cell ss:StyleID="ce4"><Data ss:Type="Number">29</Data></Cell><Cell ss:StyleID="ce4"><Data ss:Type="Number">30</Data></Cell><Cell ss:StyleID="ce4"><Data ss:Type="Number">31</Data></Cell><Cell ss:StyleID="ce4"><Data ss:Type="Number">31</Data></Cell><Cell ss:StyleID="ce4"><Data ss:Type="Number">29</Data></Cell><Cell ss:StyleID="ce4"><Data ss:Type="Number">19</Data></Cell><Cell ss:StyleID="ce4"><Data ss:Type="Number">25</Data></Cell><Cell ss:StyleID="ce4"><Data ss:Type="Number">29</Data></Cell><Cell ss:StyleID="ce4"><Data ss:Type="Number">30</Data></Cell><Cell ss:StyleID="ce4"><Data ss:Type="Number">29</Data></Cell><Cell ss:StyleID="ce4"><Data ss:Type="Number">29</Data></Cell><Cell ss:StyleID="ce4"><Data ss:Type="Number">30</Data></Cell><Cell ss:StyleID="ce4"><Data ss:Type="Number">32</Data></Cell><Cell ss:StyleID="ce4"><Data ss:Type="Number">26</Data></Cell><Cell ss:StyleID="ce4"><Data ss:Type="Number">29</Data></Cell><Cell ss:StyleID="ce4"><Data ss:Type="Number">29</Data></Cell><Cell ss:StyleID="ce4"><Data ss:Type="Number">25</Data></Cell><Cell ss:StyleID="ce4"><Data ss:Type="Number">29</Data></Cell><Cell ss:StyleID="ce4"><Data ss:Type="Number">27</Data></Cell><Cell ss:StyleID="ce4"><Data ss:Type="Number">30</Data></Cell><Cell ss:StyleID="ce4"><Data ss:Type="Number">29</Data></Cell><Cell ss:StyleID="ce4"><Data ss:Type="Number">24</Data></Cell><Cell ss:StyleID="ce4"><Data ss:Type="Number">26</Data></Cell><Cell ss:Index="1024" ss:StyleID="ce19"/></Row><Row ss:Index="17" ss:AutoFitHeight="0" ss:Height="15.7606"><Cell ss:StyleID="ce4"><Data ss:Type="Number">1</Data></Cell><Cell ss:StyleID="ce4"><Data ss:Type="Number">52</Data></Cell><Cell ss:StyleID="ce4"><Data ss:Type="Number">2</Data></Cell><Cell ss:StyleID="ce4"><Data ss:Type="Number">3</Data></Cell><Cell ss:StyleID="ce19"><Data ss:Type="String">0.2</Data></Cell><Cell ss:StyleID="ce19"><Data ss:Type="Number">1</Data></Cell><Cell ss:StyleID="ce4"><Data ss:Type="Number">12</Data></Cell><Cell ss:StyleID="ce4"><Data ss:Type="Number">4</Data></Cell><Cell ss:StyleID="ce4"><Data ss:Type="Number">1</Data></Cell><Cell ss:StyleID="ce19"><Data ss:Type="String">-1.43</Data></Cell><Cell ss:StyleID="ce19"><Data ss:Type="String">4.8</Data></Cell><Cell ss:StyleID="ce4"><Data ss:Type="Number">3</Data></Cell><Cell ss:StyleID="ce4"><Data ss:Type="Number">1</Data></Cell><Cell ss:StyleID="ce4"><Data ss:Type="Number">83</Data></Cell><Cell ss:StyleID="ce4"><Data ss:Type="Number">45</Data></Cell><Cell ss:StyleID="ce4"><Data ss:Type="Number">128</Data></Cell><Cell ss:StyleID="ce4"><Data ss:Type="Number">67</Data></Cell><Cell ss:StyleID="ce4"><Data ss:Type="Number">92</Data></Cell><Cell ss:StyleID="ce4"><Data ss:Type="Number">134</Data></Cell><Cell ss:StyleID="ce4"><Data ss:Type="Number">93</Data></Cell><Cell ss:StyleID="ce4"><Data ss:Type="Number">49</Data></Cell><Cell ss:StyleID="ce4"><Data ss:Type="Number">60</Data></Cell><Cell ss:StyleID="ce4"><Data ss:Type="Number">88</Data></Cell><Cell ss:StyleID="ce4"><Data ss:Type="Number">117</Data></Cell><Cell ss:StyleID="ce4"><Data ss:Type="Number">72</Data></Cell><Cell ss:StyleID="ce4"><Data ss:Type="Number">47</Data></Cell><Cell ss:StyleID="ce4"><Data ss:Type="Number">54</Data></Cell><Cell ss:StyleID="ce4"><Data ss:Type="Number">35</Data></Cell><Cell ss:StyleID="ce4"><Data ss:Type="Number">85</Data></Cell><Cell ss:StyleID="ce4"><Data ss:Type="Number">164</Data></Cell><Cell ss:StyleID="ce19"><Data ss:Type="String">-1.53</Data></Cell><Cell ss:StyleID="ce19"><Data ss:Type="String">5.04</Data></Cell><Cell ss:StyleID="ce4"><Data ss:Type="Number">1</Data></Cell><Cell ss:StyleID="ce4"><Data ss:Type="Number">1</Data></Cell><Cell ss:StyleID="ce4"><Data ss:Type="Number">90</Data></Cell><Cell ss:StyleID="ce19"><Data ss:Type="String">0.8</Data></Cell><Cell ss:StyleID="ce19"><Data ss:Type="String">1.73</Data></Cell><Cell ss:StyleID="ce19"><Data ss:Type="String">0.54</Data></Cell><Cell ss:StyleID="ce19"><Data ss:Type="String">0.72</Data></Cell><Cell ss:StyleID="ce19"><Data ss:Type="String">0.69</Data></Cell><Cell ss:StyleID="ce19"><Data ss:Type="String">0.28</Data></Cell><Cell ss:StyleID="ce23"><Data ss:Type="Number">5</Data></Cell><Cell ss:StyleID="ce23"><Data ss:Type="Number">5</Data></Cell><Cell ss:StyleID="ce23"><Data ss:Type="Number">4</Data></Cell><Cell ss:StyleID="ce4"><Data ss:Type="Number">14</Data></Cell><Cell ss:StyleID="ce4"><Data ss:Type="Number">2</Data></Cell><Cell ss:StyleID="ce4"><Data ss:Type="Number">2</Data></Cell><Cell ss:StyleID="ce4"><Data ss:Type="Number">4</Data></Cell><Cell ss:StyleID="ce4"><Data ss:Type="Number">8</Data></Cell><Cell ss:StyleID="ce4"><Data ss:Type="Number">24</Data></Cell><Cell ss:StyleID="ce4"><Data ss:Type="Number">25</Data></Cell><Cell ss:StyleID="ce4"><Data ss:Type="Number">25</Data></Cell><Cell ss:StyleID="ce4"><Data ss:Type="Number">22</Data></Cell><Cell ss:StyleID="ce4"><Data ss:Type="Number">29</Data></Cell><Cell ss:StyleID="ce4"><Data ss:Type="Number">29</Data></Cell><Cell ss:StyleID="ce4"><Data ss:Type="Number">30</Data></Cell><Cell ss:StyleID="ce4"><Data ss:Type="Number">31</Data></Cell><Cell ss:StyleID="ce4"><Data ss:Type="Number">30</Data></Cell><Cell ss:StyleID="ce4"><Data ss:Type="Number">28</Data></Cell><Cell ss:StyleID="ce4"><Data ss:Type="Number">28</Data></Cell><Cell ss:StyleID="ce4"><Data ss:Type="Number">32</Data></Cell><Cell ss:StyleID="ce4"><Data ss:Type="Number">31</Data></Cell><Cell ss:StyleID="ce4"><Data ss:Type="Number">32</Data></Cell><Cell ss:StyleID="ce4"><Data ss:Type="Number">32</Data></Cell><Cell ss:StyleID="ce4"><Data ss:Type="Number">30</Data></Cell><Cell ss:StyleID="ce4"><Data ss:Type="Number">30</Data></Cell><Cell ss:StyleID="ce4"><Data ss:Type="Number">26</Data></Cell><Cell ss:StyleID="ce4"><Data ss:Type="Number">28</Data></Cell><Cell ss:StyleID="ce4"><Data ss:Type="Number">30</Data></Cell><Cell ss:StyleID="ce4"><Data ss:Type="Number">33</Data></Cell><Cell ss:StyleID="ce4"><Data ss:Type="Number">32</Data></Cell><Cell ss:StyleID="ce4"><Data ss:Type="Number">26</Data></Cell><Cell ss:StyleID="ce4"><Data ss:Type="Number">6</Data></Cell><Cell ss:StyleID="ce4"><Data ss:Type="Number">29</Data></Cell><Cell ss:StyleID="ce4"><Data ss:Type="Number">28</Data></Cell><Cell ss:StyleID="ce4"><Data ss:Type="Number">26</Data></Cell><Cell ss:StyleID="ce4"><Data ss:Type="Number">29</Data></Cell><Cell ss:StyleID="ce4"><Data ss:Type="Number">31</Data></Cell><Cell ss:StyleID="ce4"><Data ss:Type="Number">32</Data></Cell><Cell ss:StyleID="ce4"><Data ss:Type="Number">27</Data></Cell><Cell ss:StyleID="ce4"><Data ss:Type="Number">30</Data></Cell><Cell ss:StyleID="ce4"><Data ss:Type="Number">29</Data></Cell><Cell ss:StyleID="ce4"><Data ss:Type="Number">26</Data></Cell><Cell ss:StyleID="ce4"><Data ss:Type="Number">28</Data></Cell><Cell ss:StyleID="ce4"><Data ss:Type="Number">29</Data></Cell><Cell ss:StyleID="ce4"><Data ss:Type="Number">33</Data></Cell><Cell ss:StyleID="ce4"><Data ss:Type="Number">32</Data></Cell><Cell ss:StyleID="ce4"><Data ss:Type="Number">32</Data></Cell><Cell ss:StyleID="ce4"><Data ss:Type="Number">33</Data></Cell><Cell ss:StyleID="ce4"><Data ss:Type="Number">27</Data></Cell><Cell ss:StyleID="ce4"><Data ss:Type="Number">33</Data></Cell><Cell ss:StyleID="ce4"><Data ss:Type="Number">29</Data></Cell><Cell ss:StyleID="ce4"><Data ss:Type="Number">31</Data></Cell><Cell ss:StyleID="ce4"><Data ss:Type="Number">31</Data></Cell><Cell ss:StyleID="ce4"><Data ss:Type="Number">33</Data></Cell><Cell ss:StyleID="ce4"><Data ss:Type="Number">32</Data></Cell><Cell ss:StyleID="ce4"><Data ss:Type="Number">30</Data></Cell><Cell ss:StyleID="ce4"><Data ss:Type="Number">31</Data></Cell><Cell ss:StyleID="ce4"><Data ss:Type="Number">24</Data></Cell><Cell ss:StyleID="ce4"><Data ss:Type="Number">30</Data></Cell><Cell ss:StyleID="ce4"><Data ss:Type="Number">33</Data></Cell><Cell ss:Index="1024" ss:StyleID="ce19"/></Row><Row ss:AutoFitHeight="0" ss:Height="15.7606"><Cell ss:StyleID="ce4"><Data ss:Type="Number">0</Data></Cell><Cell ss:StyleID="ce4"><Data ss:Type="Number">68</Data></Cell><Cell ss:StyleID="ce4"><Data ss:Type="Number">2</Data></Cell><Cell ss:StyleID="ce4"><Data ss:Type="Number">3</Data></Cell><Cell ss:StyleID="ce19"><Data ss:Type="String">0.15</Data></Cell><Cell ss:StyleID="ce19"><Data ss:Type="Number">0</Data></Cell><Cell ss:StyleID="ce4"><Data ss:Type="Number">10</Data></Cell><Cell ss:StyleID="ce4"><Data ss:Type="Number">0</Data></Cell><Cell ss:StyleID="ce4"><Data ss:Type="Number">1</Data></Cell><Cell ss:StyleID="ce19"><Data ss:Type="String">-1.07</Data></Cell><Cell ss:StyleID="ce19"><Data ss:Type="String">2.22</Data></Cell><Cell ss:StyleID="ce4"><Data ss:Type="Number">1</Data></Cell><Cell ss:StyleID="ce4"><Data ss:Type="Number">1</Data></Cell><Cell ss:StyleID="ce4"><Data ss:Type="Number">99</Data></Cell><Cell ss:StyleID="ce4"><Data ss:Type="Number">68</Data></Cell><Cell ss:StyleID="ce4"><Data ss:Type="Number">121</Data></Cell><Cell ss:StyleID="ce4"><Data ss:Type="Number">77</Data></Cell><Cell ss:StyleID="ce4"><Data ss:Type="Number">132</Data></Cell><Cell ss:StyleID="ce4"><Data ss:Type="Number">123</Data></Cell><Cell ss:StyleID="ce4"><Data ss:Type="Number">102</Data></Cell><Cell ss:StyleID="ce4"><Data ss:Type="Number">59</Data></Cell><Cell ss:StyleID="ce4"><Data ss:Type="Number">71</Data></Cell><Cell ss:StyleID="ce4"><Data ss:Type="Number">110</Data></Cell><Cell ss:StyleID="ce4"><Data ss:Type="Number">153</Data></Cell><Cell ss:StyleID="ce4"><Data ss:Type="Number">132</Data></Cell><Cell ss:StyleID="ce4"><Data ss:Type="Number">70</Data></Cell><Cell ss:StyleID="ce4"><Data ss:Type="Number">57</Data></Cell><Cell ss:StyleID="ce4"><Data ss:Type="Number">76</Data></Cell><Cell ss:StyleID="ce4"><Data ss:Type="Number">116</Data></Cell><Cell ss:StyleID="ce4"><Data ss:Type="Number">123</Data></Cell><Cell ss:StyleID="ce19"><Data ss:Type="String">-0.04</Data></Cell><Cell ss:StyleID="ce19"><Data ss:Type="String">3.88</Data></Cell><Cell ss:StyleID="ce4"><Data ss:Type="Number">0</Data></Cell><Cell ss:StyleID="ce4"><Data ss:Type="Number">0</Data></Cell><Cell ss:StyleID="ce4"><Data ss:Type="Number">85</Data></Cell><Cell ss:StyleID="ce19"><Data ss:Type="String">1.41</Data></Cell><Cell ss:StyleID="ce19"><Data ss:Type="String">2.26</Data></Cell><Cell ss:StyleID="ce19"><Data ss:Type="String">0.38</Data></Cell><Cell ss:StyleID="ce19"><Data ss:Type="String">0.61</Data></Cell><Cell ss:StyleID="ce19"><Data ss:Type="String">0.6</Data></Cell><Cell ss:StyleID="ce19"><Data ss:Type="String">0.311</Data></Cell><Cell ss:StyleID="ce24"><Data ss:Type="Number">1</Data></Cell><Cell ss:StyleID="ce24"><Data ss:Type="Number">1</Data></Cell><Cell ss:StyleID="ce24"><Data ss:Type="Number">1</Data></Cell><Cell ss:StyleID="ce4"><Data ss:Type="Number">3</Data></Cell><Cell ss:StyleID="ce4"><Data ss:Type="Number">1</Data></Cell><Cell ss:StyleID="ce4"><Data ss:Type="Number">2</Data></Cell><Cell ss:StyleID="ce4"><Data ss:Type="Number">2</Data></Cell><Cell ss:StyleID="ce4"><Data ss:Type="Number">5</Data></Cell><Cell ss:StyleID="ce4"><Data ss:Type="Number">25</Data></Cell><Cell ss:StyleID="ce4"><Data ss:Type="Number">25</Data></Cell><Cell ss:StyleID="ce4"><Data ss:Type="Number">27</Data></Cell><Cell ss:StyleID="ce4"><Data ss:Type="Number">21</Data></Cell><Cell ss:StyleID="ce4"><Data ss:Type="Number">24</Data></Cell><Cell ss:StyleID="ce4"><Data ss:Type="Number">28</Data></Cell><Cell ss:StyleID="ce4"><Data ss:Type="Number">27</Data></Cell><Cell ss:StyleID="ce4"><Data ss:Type="Number">25</Data></Cell><Cell ss:StyleID="ce4"><Data ss:Type="Number">25</Data></Cell><Cell ss:StyleID="ce4"><Data ss:Type="Number">22</Data></Cell><Cell ss:StyleID="ce4"><Data ss:Type="Number">22</Data></Cell><Cell ss:StyleID="ce4"><Data ss:Type="Number">28</Data></Cell><Cell ss:StyleID="ce4"><Data ss:Type="Number">28</Data></Cell><Cell ss:StyleID="ce4"><Data ss:Type="Number">29</Data></Cell><Cell ss:StyleID="ce4"><Data ss:Type="Number">30</Data></Cell><Cell ss:StyleID="ce4"><Data ss:Type="Number">26</Data></Cell><Cell ss:StyleID="ce4"><Data ss:Type="Number">22</Data></Cell><Cell ss:StyleID="ce4"><Data ss:Type="Number">21</Data></Cell><Cell ss:StyleID="ce4"><Data ss:Type="Number">28</Data></Cell><Cell ss:StyleID="ce4"><Data ss:Type="Number">29</Data></Cell><Cell ss:StyleID="ce4"><Data ss:Type="Number">30</Data></Cell><Cell ss:StyleID="ce4"><Data ss:Type="Number">30</Data></Cell><Cell ss:StyleID="ce4"><Data ss:Type="Number">32</Data></Cell><Cell ss:StyleID="ce4"><Data ss:Type="Number">31</Data></Cell><Cell ss:StyleID="ce4"><Data ss:Type="Number">31</Data></Cell><Cell ss:StyleID="ce4"><Data ss:Type="Number">26</Data></Cell><Cell ss:StyleID="ce4"><Data ss:Type="Number">30</Data></Cell><Cell ss:StyleID="ce4"><Data ss:Type="Number">30</Data></Cell><Cell ss:StyleID="ce4"><Data ss:Type="Number">32</Data></Cell><Cell ss:StyleID="ce4"><Data ss:Type="Number">31</Data></Cell><Cell ss:StyleID="ce4"><Data ss:Type="Number">32</Data></Cell><Cell ss:StyleID="ce4"><Data ss:Type="Number">33</Data></Cell><Cell ss:StyleID="ce4"><Data ss:Type="Number">31</Data></Cell><Cell ss:StyleID="ce4"><Data ss:Type="Number">28</Data></Cell><Cell ss:StyleID="ce4"><Data ss:Type="Number">30</Data></Cell><Cell ss:StyleID="ce4"><Data ss:Type="Number">31</Data></Cell><Cell ss:StyleID="ce4"><Data ss:Type="Number">32</Data></Cell><Cell ss:StyleID="ce4"><Data ss:Type="Number">30</Data></Cell><Cell ss:StyleID="ce4"><Data ss:Type="Number">30</Data></Cell><Cell ss:StyleID="ce4"><Data ss:Type="Number">31</Data></Cell><Cell ss:StyleID="ce4"><Data ss:Type="Number">30</Data></Cell><Cell ss:StyleID="ce4"><Data ss:Type="Number">27</Data></Cell><Cell ss:StyleID="ce4"><Data ss:Type="Number">26</Data></Cell><Cell ss:StyleID="ce4"><Data ss:Type="Number">28</Data></Cell><Cell ss:StyleID="ce4"><Data ss:Type="Number">28</Data></Cell><Cell ss:StyleID="ce4"><Data ss:Type="Number">29</Data></Cell><Cell ss:StyleID="ce4"><Data ss:Type="Number">30</Data></Cell><Cell ss:StyleID="ce4"><Data ss:Type="Number">29</Data></Cell><Cell ss:StyleID="ce4"><Data ss:Type="Number">26</Data></Cell><Cell ss:StyleID="ce4"><Data ss:Type="Number">25</Data></Cell><Cell ss:StyleID="ce4"><Data ss:Type="Number">32</Data></Cell><Cell ss:StyleID="ce4"><Data ss:Type="Number">32</Data></Cell><Cell ss:Index="1024" ss:StyleID="ce19"/></Row><Row ss:AutoFitHeight="0" ss:Height="15.7606"><Cell ss:StyleID="ce4"><Data ss:Type="Number">1</Data></Cell><Cell ss:StyleID="ce4"><Data ss:Type="Number">60</Data></Cell><Cell ss:StyleID="ce4"><Data ss:Type="Number">1</Data></Cell><Cell ss:StyleID="ce4"><Data ss:Type="Number">1</Data></Cell><Cell><Data ss:Type="Number">0</Data></Cell><Cell><Data ss:Type="Number">0</Data></Cell><Cell ss:StyleID="ce4"><Data ss:Type="Number">21</Data></Cell><Cell ss:StyleID="ce4"><Data ss:Type="Number">2</Data></Cell><Cell ss:StyleID="ce4"><Data ss:Type="Number">1</Data></Cell><Cell ss:StyleID="ce19"><Data ss:Type="String">-2.11</Data></Cell><Cell ss:StyleID="ce19"><Data ss:Type="String">4.37</Data></Cell><Cell ss:StyleID="ce4"><Data ss:Type="Number">3</Data></Cell><Cell ss:StyleID="ce4"><Data ss:Type="Number">1</Data></Cell><Cell ss:StyleID="ce4"><Data ss:Type="Number">92</Data></Cell><Cell ss:StyleID="ce4"><Data ss:Type="Number">64</Data></Cell><Cell ss:StyleID="ce4"><Data ss:Type="Number">102</Data></Cell><Cell ss:StyleID="ce4"><Data ss:Type="Number">63</Data></Cell><Cell ss:StyleID="ce4"><Data ss:Type="Number">139</Data></Cell><Cell ss:StyleID="ce4"><Data ss:Type="Number">91</Data></Cell><Cell ss:StyleID="ce4"><Data ss:Type="Number">70</Data></Cell><Cell ss:StyleID="ce4"><Data ss:Type="Number">46</Data></Cell><Cell ss:StyleID="ce4"><Data ss:Type="Number">74</Data></Cell><Cell ss:StyleID="ce4"><Data ss:Type="Number">147</Data></Cell><Cell ss:StyleID="ce4"><Data ss:Type="Number">183</Data></Cell><Cell ss:StyleID="ce4"><Data ss:Type="Number">89</Data></Cell><Cell ss:StyleID="ce4"><Data ss:Type="Number">41</Data></Cell><Cell ss:StyleID="ce4"><Data ss:Type="Number">53</Data></Cell><Cell ss:StyleID="ce4"><Data ss:Type="Number">99</Data></Cell><Cell ss:StyleID="ce4"><Data ss:Type="Number">126</Data></Cell><Cell ss:StyleID="ce4"><Data ss:Type="Number">89</Data></Cell><Cell ss:StyleID="ce19"><Data ss:Type="String">1.86</Data></Cell><Cell ss:StyleID="ce19"><Data ss:Type="String">5.93</Data></Cell><Cell ss:StyleID="ce4"><Data ss:Type="Number">1</Data></Cell><Cell ss:StyleID="ce4"><Data ss:Type="Number">0</Data></Cell><Cell ss:StyleID="ce4"><Data ss:Type="Number">58</Data></Cell><Cell ss:StyleID="ce19"><Data ss:Type="String">1.25</Data></Cell><Cell ss:StyleID="ce19"><Data ss:Type="String">2.09</Data></Cell><Cell ss:StyleID="ce19"><Data ss:Type="String">0.4</Data></Cell><Cell ss:StyleID="ce19"><Data ss:Type="String">0.63</Data></Cell><Cell ss:StyleID="ce19"><Data ss:Type="String">0.66</Data></Cell><Cell ss:StyleID="ce19"><Data ss:Type="String">0.164</Data></Cell><Cell ss:StyleID="ce23"><Data ss:Type="Number">2</Data></Cell><Cell ss:StyleID="ce23"><Data ss:Type="Number">4</Data></Cell><Cell ss:StyleID="ce23"><Data ss:Type="Number">4</Data></Cell><Cell ss:StyleID="ce4"><Data ss:Type="Number">10</Data></Cell><Cell ss:StyleID="ce4"><Data ss:Type="Number">4</Data></Cell><Cell ss:StyleID="ce4"><Data ss:Type="Number">4</Data></Cell><Cell ss:StyleID="ce4"><Data ss:Type="Number">2</Data></Cell><Cell ss:StyleID="ce4"><Data ss:Type="Number">10</Data></Cell><Cell ss:StyleID="ce4"><Data ss:Type="Number">28</Data></Cell><Cell ss:StyleID="ce4"><Data ss:Type="Number">25</Data></Cell><Cell ss:StyleID="ce4"><Data ss:Type="Number">27</Data></Cell><Cell ss:StyleID="ce4"><Data ss:Type="Number">25</Data></Cell><Cell ss:StyleID="ce4"><Data ss:Type="Number">31</Data></Cell><Cell ss:StyleID="ce4"><Data ss:Type="Number">31</Data></Cell><Cell ss:StyleID="ce4"><Data ss:Type="Number">28</Data></Cell><Cell ss:StyleID="ce4"><Data ss:Type="Number">27</Data></Cell><Cell ss:StyleID="ce4"><Data ss:Type="Number">27</Data></Cell><Cell ss:StyleID="ce4"><Data ss:Type="Number">27</Data></Cell><Cell ss:StyleID="ce4"><Data ss:Type="Number">27</Data></Cell><Cell ss:StyleID="ce4"><Data ss:Type="Number">30</Data></Cell><Cell ss:StyleID="ce4"><Data ss:Type="Number">32</Data></Cell><Cell ss:StyleID="ce4"><Data ss:Type="Number">30</Data></Cell><Cell ss:StyleID="ce4"><Data ss:Type="Number">31</Data></Cell><Cell ss:StyleID="ce4"><Data ss:Type="Number">33</Data></Cell><Cell ss:StyleID="ce4"><Data ss:Type="Number">30</Data></Cell><Cell ss:StyleID="ce4"><Data ss:Type="Number">22</Data></Cell><Cell ss:StyleID="ce4"><Data ss:Type="Number">16</Data></Cell><Cell ss:StyleID="ce4"><Data ss:Type="Number">27</Data></Cell><Cell ss:StyleID="ce4"><Data ss:Type="Number">32</Data></Cell><Cell ss:StyleID="ce4"><Data ss:Type="Number">32</Data></Cell><Cell ss:StyleID="ce4"><Data ss:Type="Number">33</Data></Cell><Cell ss:StyleID="ce4"><Data ss:Type="Number">33</Data></Cell><Cell ss:StyleID="ce4"><Data ss:Type="Number">31</Data></Cell><Cell ss:StyleID="ce4"><Data ss:Type="Number">28</Data></Cell><Cell ss:StyleID="ce4"><Data ss:Type="Number">16</Data></Cell><Cell ss:StyleID="ce4"><Data ss:Type="Number">25</Data></Cell><Cell ss:StyleID="ce4"><Data ss:Type="Number">30</Data></Cell><Cell ss:StyleID="ce4"><Data ss:Type="Number">31</Data></Cell><Cell ss:StyleID="ce4"><Data ss:Type="Number">31</Data></Cell><Cell ss:StyleID="ce4"><Data ss:Type="Number">32</Data></Cell><Cell ss:StyleID="ce4"><Data ss:Type="Number">31</Data></Cell><Cell ss:StyleID="ce4"><Data ss:Type="Number">24</Data></Cell><Cell ss:StyleID="ce4"><Data ss:Type="Number">16</Data></Cell><Cell ss:StyleID="ce4"><Data ss:Type="Number">28</Data></Cell><Cell ss:StyleID="ce4"><Data ss:Type="Number">32</Data></Cell><Cell ss:StyleID="ce4"><Data ss:Type="Number">30</Data></Cell><Cell ss:StyleID="ce4"><Data ss:Type="Number">32</Data></Cell><Cell ss:StyleID="ce4"><Data ss:Type="Number">30</Data></Cell><Cell ss:StyleID="ce4"><Data ss:Type="Number">30</Data></Cell><Cell ss:StyleID="ce4"><Data ss:Type="Number">27</Data></Cell><Cell ss:StyleID="ce4"><Data ss:Type="Number">20</Data></Cell><Cell ss:StyleID="ce4"><Data ss:Type="Number">26</Data></Cell><Cell ss:StyleID="ce4"><Data ss:Type="Number">26</Data></Cell><Cell ss:StyleID="ce4"><Data ss:Type="Number">27</Data></Cell><Cell ss:StyleID="ce4"><Data ss:Type="Number">30</Data></Cell><Cell ss:StyleID="ce4"><Data ss:Type="Number">28</Data></Cell><Cell ss:StyleID="ce4"><Data ss:Type="Number">5</Data></Cell><Cell ss:StyleID="ce4"><Data ss:Type="Number">20</Data></Cell><Cell ss:StyleID="ce4"><Data ss:Type="Number">26</Data></Cell><Cell ss:StyleID="ce4"><Data ss:Type="Number">27</Data></Cell><Cell ss:Index="1024" ss:StyleID="ce19"/></Row><Row ss:AutoFitHeight="0" ss:Height="15.7606"><Cell ss:StyleID="ce4"><Data ss:Type="Number">1</Data></Cell><Cell ss:StyleID="ce4"><Data ss:Type="Number">61</Data></Cell><Cell ss:StyleID="ce4"><Data ss:Type="Number">1</Data></Cell><Cell ss:StyleID="ce4"><Data ss:Type="Number">3</Data></Cell><Cell ss:StyleID="ce19"><Data ss:Type="String">0.05</Data></Cell><Cell ss:StyleID="ce19"><Data ss:Type="String">-0.25</Data></Cell><Cell ss:StyleID="ce4"><Data ss:Type="Number">13</Data></Cell><Cell ss:StyleID="ce4"><Data ss:Type="Number">3</Data></Cell><Cell ss:StyleID="ce4"><Data ss:Type="Number">2</Data></Cell><Cell ss:StyleID="ce19"><Data ss:Type="String">-8.62</Data></Cell><Cell ss:StyleID="ce19"><Data ss:Type="String">9.49</Data></Cell><Cell ss:StyleID="ce4"><Data ss:Type="Number">3</Data></Cell><Cell ss:StyleID="ce4"><Data ss:Type="Number">1</Data></Cell><Cell ss:StyleID="ce4"><Data ss:Type="Number">48</Data></Cell><Cell ss:StyleID="ce4"><Data ss:Type="Number">32</Data></Cell><Cell ss:StyleID="ce4"><Data ss:Type="Number">63</Data></Cell><Cell ss:StyleID="ce4"><Data ss:Type="Number">45</Data></Cell><Cell ss:StyleID="ce4"><Data ss:Type="Number">51</Data></Cell><Cell ss:StyleID="ce4"><Data ss:Type="Number">73</Data></Cell><Cell ss:StyleID="ce4"><Data ss:Type="Number">46</Data></Cell><Cell ss:StyleID="ce4"><Data ss:Type="Number">44</Data></Cell><Cell ss:StyleID="ce4"><Data ss:Type="Number">43</Data></Cell><Cell ss:StyleID="ce4"><Data ss:Type="Number">43</Data></Cell><Cell ss:StyleID="ce4"><Data ss:Type="Number">57</Data></Cell><Cell ss:StyleID="ce4"><Data ss:Type="Number">52</Data></Cell><Cell ss:StyleID="ce4"><Data ss:Type="Number">31</Data></Cell><Cell ss:StyleID="ce4"><Data ss:Type="Number">29</Data></Cell><Cell ss:StyleID="ce4"><Data ss:Type="Number">37</Data></Cell><Cell ss:StyleID="ce4"><Data ss:Type="Number">34</Data></Cell><Cell ss:StyleID="ce4"><Data ss:Type="Number">83</Data></Cell><Cell ss:StyleID="ce19"><Data ss:Type="String">-7.81</Data></Cell><Cell ss:StyleID="ce19"><Data ss:Type="String">8.93</Data></Cell><Cell ss:StyleID="ce4"><Data ss:Type="Number">1</Data></Cell><Cell ss:StyleID="ce4"><Data ss:Type="Number">1</Data></Cell><Cell ss:StyleID="ce4"><Data ss:Type="Number">62</Data></Cell><Cell ss:StyleID="ce19"><Data ss:Type="String">0.46</Data></Cell><Cell ss:StyleID="ce19"><Data ss:Type="String">1.75</Data></Cell><Cell ss:StyleID="ce19"><Data ss:Type="String">0.74</Data></Cell><Cell ss:StyleID="ce19"><Data ss:Type="String">0.84</Data></Cell><Cell ss:StyleID="ce19"><Data ss:Type="String">0.76</Data></Cell><Cell ss:StyleID="ce19"><Data ss:Type="String">0.831</Data></Cell><Cell ss:StyleID="ce23"><Data ss:Type="Number">5</Data></Cell><Cell ss:StyleID="ce23"><Data ss:Type="Number">5</Data></Cell><Cell ss:StyleID="ce23"><Data ss:Type="Number">5</Data></Cell><Cell ss:StyleID="ce4"><Data ss:Type="Number">15</Data></Cell><Cell ss:StyleID="ce4"><Data ss:Type="Number">5</Data></Cell><Cell ss:StyleID="ce4"><Data ss:Type="Number">4</Data></Cell><Cell ss:StyleID="ce4"><Data ss:Type="Number">5</Data></Cell><Cell ss:StyleID="ce4"><Data ss:Type="Number">14</Data></Cell><Cell ss:StyleID="ce4"><Data ss:Type="Number">0</Data></Cell><Cell ss:StyleID="ce4"><Data ss:Type="Number">0</Data></Cell><Cell ss:StyleID="ce4"><Data ss:Type="Number">0</Data></Cell><Cell ss:StyleID="ce4"><Data ss:Type="Number">6</Data></Cell><Cell ss:StyleID="ce4"><Data ss:Type="Number">21</Data></Cell><Cell ss:StyleID="ce4"><Data ss:Type="Number">23</Data></Cell><Cell ss:StyleID="ce4"><Data ss:Type="Number">11</Data></Cell><Cell ss:StyleID="ce4"><Data ss:Type="Number">5</Data></Cell><Cell ss:StyleID="ce4"><Data ss:Type="Number">0</Data></Cell><Cell ss:StyleID="ce4"><Data ss:Type="Number">6</Data></Cell><Cell ss:StyleID="ce4"><Data ss:Type="Number">16</Data></Cell><Cell ss:StyleID="ce4"><Data ss:Type="Number">24</Data></Cell><Cell ss:StyleID="ce4"><Data ss:Type="Number">24</Data></Cell><Cell ss:StyleID="ce4"><Data ss:Type="Number">6</Data></Cell><Cell ss:StyleID="ce4"><Data ss:Type="Number">0</Data></Cell><Cell ss:StyleID="ce4"><Data ss:Type="Number">0</Data></Cell><Cell ss:StyleID="ce4"><Data ss:Type="Number">0</Data></Cell><Cell ss:StyleID="ce4"><Data ss:Type="Number">23</Data></Cell><Cell ss:StyleID="ce4"><Data ss:Type="Number">14</Data></Cell><Cell ss:StyleID="ce4"><Data ss:Type="Number">20</Data></Cell><Cell ss:StyleID="ce4"><Data ss:Type="Number">24</Data></Cell><Cell ss:StyleID="ce4"><Data ss:Type="Number">22</Data></Cell><Cell ss:StyleID="ce4"><Data ss:Type="Number">27</Data></Cell><Cell ss:StyleID="ce4"><Data ss:Type="Number">27</Data></Cell><Cell ss:StyleID="ce4"><Data ss:Type="Number">28</Data></Cell><Cell ss:StyleID="ce4"><Data ss:Type="Number">26</Data></Cell><Cell ss:StyleID="ce4"><Data ss:Type="Number">12</Data></Cell><Cell ss:StyleID="ce4"><Data ss:Type="Number">23</Data></Cell><Cell ss:StyleID="ce4"><Data ss:Type="Number">27</Data></Cell><Cell ss:StyleID="ce4"><Data ss:Type="Number">27</Data></Cell><Cell ss:StyleID="ce4"><Data ss:Type="Number">28</Data></Cell><Cell ss:StyleID="ce4"><Data ss:Type="Number">28</Data></Cell><Cell ss:StyleID="ce4"><Data ss:Type="Number">28</Data></Cell><Cell ss:StyleID="ce4"><Data ss:Type="Number">26</Data></Cell><Cell ss:StyleID="ce4"><Data ss:Type="Number">25</Data></Cell><Cell ss:StyleID="ce4"><Data ss:Type="Number">28</Data></Cell><Cell ss:StyleID="ce4"><Data ss:Type="Number">28</Data></Cell><Cell ss:StyleID="ce4"><Data ss:Type="Number">23</Data></Cell><Cell ss:StyleID="ce4"><Data ss:Type="Number">26</Data></Cell><Cell ss:StyleID="ce4"><Data ss:Type="Number">27</Data></Cell><Cell ss:StyleID="ce4"><Data ss:Type="Number">27</Data></Cell><Cell ss:StyleID="ce4"><Data ss:Type="Number">27</Data></Cell><Cell ss:StyleID="ce4"><Data ss:Type="Number">25</Data></Cell><Cell ss:StyleID="ce4"><Data ss:Type="Number">26</Data></Cell><Cell ss:StyleID="ce4"><Data ss:Type="Number">25</Data></Cell><Cell ss:StyleID="ce4"><Data ss:Type="Number">23</Data></Cell><Cell ss:StyleID="ce4"><Data ss:Type="Number">27</Data></Cell><Cell ss:StyleID="ce4"><Data ss:Type="Number">21</Data></Cell><Cell ss:StyleID="ce4"><Data ss:Type="Number">25</Data></Cell><Cell ss:StyleID="ce4"><Data ss:Type="Number">20</Data></Cell><Cell ss:StyleID="ce4"><Data ss:Type="Number">22</Data></Cell><Cell ss:StyleID="ce4"><Data ss:Type="Number">25</Data></Cell><Cell ss:Index="1024" ss:StyleID="ce19"/></Row><Row ss:AutoFitHeight="0" ss:Height="15.7606"><Cell ss:StyleID="ce4"><Data ss:Type="Number">0</Data></Cell><Cell ss:StyleID="ce4"><Data ss:Type="Number">63</Data></Cell><Cell ss:StyleID="ce4"><Data ss:Type="Number">1</Data></Cell><Cell ss:StyleID="ce4"><Data ss:Type="Number">3</Data></Cell><Cell ss:StyleID="ce19"><Data ss:Type="Number">0</Data></Cell><Cell ss:StyleID="ce19"><Data ss:Type="String">-0.25</Data></Cell><Cell ss:StyleID="ce4"><Data ss:Type="Number">11</Data></Cell><Cell ss:StyleID="ce4"><Data ss:Type="Number">0</Data></Cell><Cell ss:StyleID="ce4"><Data ss:Type="Number">1</Data></Cell><Cell ss:StyleID="ce19"><Data ss:Type="String">0.06</Data></Cell><Cell ss:StyleID="ce19"><Data ss:Type="String">1.87</Data></Cell><Cell ss:StyleID="ce4"><Data ss:Type="Number">1</Data></Cell><Cell ss:StyleID="ce4"><Data ss:Type="Number">0</Data></Cell><Cell ss:StyleID="ce4"><Data ss:Type="Number">96</Data></Cell><Cell ss:StyleID="ce4"><Data ss:Type="Number">55</Data></Cell><Cell ss:StyleID="ce4"><Data ss:Type="Number">115</Data></Cell><Cell ss:StyleID="ce4"><Data ss:Type="Number">71</Data></Cell><Cell ss:StyleID="ce4"><Data ss:Type="Number">143</Data></Cell><Cell ss:StyleID="ce4"><Data ss:Type="Number">113</Data></Cell><Cell ss:StyleID="ce4"><Data ss:Type="Number">84</Data></Cell><Cell ss:StyleID="ce4"><Data ss:Type="Number">60</Data></Cell><Cell ss:StyleID="ce4"><Data ss:Type="Number">70</Data></Cell><Cell ss:StyleID="ce4"><Data ss:Type="Number">117</Data></Cell><Cell ss:StyleID="ce4"><Data ss:Type="Number">160</Data></Cell><Cell ss:StyleID="ce4"><Data ss:Type="Number">152</Data></Cell><Cell ss:StyleID="ce4"><Data ss:Type="Number">59</Data></Cell><Cell ss:StyleID="ce4"><Data ss:Type="Number">39</Data></Cell><Cell ss:StyleID="ce4"><Data ss:Type="Number">66</Data></Cell><Cell ss:StyleID="ce4"><Data ss:Type="Number">124</Data></Cell><Cell ss:StyleID="ce4"><Data ss:Type="Number">106</Data></Cell><Cell ss:StyleID="ce19"><Data ss:Type="String">0.68</Data></Cell><Cell ss:StyleID="ce19"><Data ss:Type="String">1.92</Data></Cell><Cell ss:StyleID="ce4"><Data ss:Type="Number">0</Data></Cell><Cell ss:StyleID="ce4"><Data ss:Type="Number">0</Data></Cell><Cell ss:StyleID="ce4"><Data ss:Type="Number">78</Data></Cell><Cell ss:StyleID="ce19"><Data ss:Type="String">1.64</Data></Cell><Cell ss:StyleID="ce19"><Data ss:Type="String">2.22</Data></Cell><Cell ss:StyleID="ce19"><Data ss:Type="String">0.26</Data></Cell><Cell ss:StyleID="ce19"><Data ss:Type="String">0.5</Data></Cell><Cell ss:StyleID="ce19"><Data ss:Type="String">0.55</Data></Cell><Cell ss:StyleID="ce19"><Data ss:Type="String">0.103</Data></Cell><Cell ss:StyleID="ce24"><Data ss:Type="Number">1</Data></Cell><Cell ss:StyleID="ce24"><Data ss:Type="Number">1</Data></Cell><Cell ss:StyleID="ce24"><Data ss:Type="Number">1</Data></Cell><Cell ss:StyleID="ce4"><Data ss:Type="Number">3</Data></Cell><Cell ss:StyleID="ce4"><Data ss:Type="Number">1</Data></Cell><Cell ss:StyleID="ce4"><Data ss:Type="Number">2</Data></Cell><Cell ss:StyleID="ce4"><Data ss:Type="Number">2</Data></Cell><Cell ss:StyleID="ce4"><Data ss:Type="Number">5</Data></Cell><Cell ss:StyleID="ce4"><Data ss:Type="Number">24</Data></Cell><Cell ss:StyleID="ce4"><Data ss:Type="Number">21</Data></Cell><Cell ss:StyleID="ce4"><Data ss:Type="Number">20</Data></Cell><Cell ss:StyleID="ce4"><Data ss:Type="Number">27</Data></Cell><Cell ss:StyleID="ce4"><Data ss:Type="Number">30</Data></Cell><Cell ss:StyleID="ce4"><Data ss:Type="Number">30</Data></Cell><Cell ss:StyleID="ce4"><Data ss:Type="Number">28</Data></Cell><Cell ss:StyleID="ce4"><Data ss:Type="Number">27</Data></Cell><Cell ss:StyleID="ce4"><Data ss:Type="Number">28</Data></Cell><Cell ss:StyleID="ce4"><Data ss:Type="Number">29</Data></Cell><Cell ss:StyleID="ce4"><Data ss:Type="Number">24</Data></Cell><Cell ss:StyleID="ce4"><Data ss:Type="Number">30</Data></Cell><Cell ss:StyleID="ce4"><Data ss:Type="Number">33</Data></Cell><Cell ss:StyleID="ce4"><Data ss:Type="Number">31</Data></Cell><Cell ss:StyleID="ce4"><Data ss:Type="Number">30</Data></Cell><Cell ss:StyleID="ce4"><Data ss:Type="Number">31</Data></Cell><Cell ss:StyleID="ce4"><Data ss:Type="Number">28</Data></Cell><Cell ss:StyleID="ce4"><Data ss:Type="Number">28</Data></Cell><Cell ss:StyleID="ce4"><Data ss:Type="Number">27</Data></Cell><Cell ss:StyleID="ce4"><Data ss:Type="Number">30</Data></Cell><Cell ss:StyleID="ce4"><Data ss:Type="Number">33</Data></Cell><Cell ss:StyleID="ce4"><Data ss:Type="Number">33</Data></Cell><Cell ss:StyleID="ce4"><Data ss:Type="Number">34</Data></Cell><Cell ss:StyleID="ce4"><Data ss:Type="Number">33</Data></Cell><Cell ss:StyleID="ce4"><Data ss:Type="Number">30</Data></Cell><Cell ss:StyleID="ce4"><Data ss:Type="Number">28</Data></Cell><Cell ss:StyleID="ce4"><Data ss:Type="Number">22</Data></Cell><Cell ss:StyleID="ce4"><Data ss:Type="Number">30</Data></Cell><Cell ss:StyleID="ce4"><Data ss:Type="Number">33</Data></Cell><Cell ss:StyleID="ce4"><Data ss:Type="Number">34</Data></Cell><Cell ss:StyleID="ce4"><Data ss:Type="Number">34</Data></Cell><Cell ss:StyleID="ce4"><Data ss:Type="Number">33</Data></Cell><Cell ss:StyleID="ce4"><Data ss:Type="Number">30</Data></Cell><Cell ss:StyleID="ce4"><Data ss:Type="Number">30</Data></Cell><Cell ss:StyleID="ce4"><Data ss:Type="Number">29</Data></Cell><Cell ss:StyleID="ce4"><Data ss:Type="Number">30</Data></Cell><Cell ss:StyleID="ce4"><Data ss:Type="Number">31</Data></Cell><Cell ss:StyleID="ce4"><Data ss:Type="Number">31</Data></Cell><Cell ss:StyleID="ce4"><Data ss:Type="Number">32</Data></Cell><Cell ss:StyleID="ce4"><Data ss:Type="Number">31</Data></Cell><Cell ss:StyleID="ce4"><Data ss:Type="Number">33</Data></Cell><Cell ss:StyleID="ce4"><Data ss:Type="Number">27</Data></Cell><Cell ss:StyleID="ce4"><Data ss:Type="Number">28</Data></Cell><Cell ss:StyleID="ce4"><Data ss:Type="Number">29</Data></Cell><Cell ss:StyleID="ce4"><Data ss:Type="Number">31</Data></Cell><Cell ss:StyleID="ce4"><Data ss:Type="Number">32</Data></Cell><Cell ss:StyleID="ce4"><Data ss:Type="Number">32</Data></Cell><Cell ss:StyleID="ce4"><Data ss:Type="Number">30</Data></Cell><Cell ss:StyleID="ce4"><Data ss:Type="Number">27</Data></Cell><Cell ss:StyleID="ce4"><Data ss:Type="Number">27</Data></Cell><Cell ss:StyleID="ce4"><Data ss:Type="Number">29</Data></Cell><Cell ss:StyleID="ce4"><Data ss:Type="Number">32</Data></Cell><Cell ss:Index="1024" ss:StyleID="ce19"/></Row><Row ss:AutoFitHeight="0" ss:Height="15.7606"><Cell ss:StyleID="ce4"><Data ss:Type="Number">0</Data></Cell><Cell ss:StyleID="ce4"><Data ss:Type="Number">46</Data></Cell><Cell ss:StyleID="ce4"><Data ss:Type="Number">1</Data></Cell><Cell ss:StyleID="ce4"><Data ss:Type="Number">2</Data></Cell><Cell><Data ss:Type="Number">0</Data></Cell><Cell><Data ss:Type="Number">0</Data></Cell><Cell ss:StyleID="ce4"><Data ss:Type="Number">12</Data></Cell><Cell ss:StyleID="ce4"><Data ss:Type="Number">0</Data></Cell><Cell ss:StyleID="ce4"><Data ss:Type="Number">1</Data></Cell><Cell ss:StyleID="ce19"><Data ss:Type="String">-1.53</Data></Cell><Cell ss:StyleID="ce19"><Data ss:Type="String">1.73</Data></Cell><Cell ss:StyleID="ce4"><Data ss:Type="Number">1</Data></Cell><Cell ss:StyleID="ce4"><Data ss:Type="Number">0</Data></Cell><Cell ss:StyleID="ce4"><Data ss:Type="Number">104</Data></Cell><Cell ss:StyleID="ce4"><Data ss:Type="Number">74</Data></Cell><Cell ss:StyleID="ce4"><Data ss:Type="Number">129</Data></Cell><Cell ss:StyleID="ce4"><Data ss:Type="Number">76</Data></Cell><Cell ss:StyleID="ce4"><Data ss:Type="Number">138</Data></Cell><Cell ss:StyleID="ce4"><Data ss:Type="Number">138</Data></Cell><Cell ss:StyleID="ce4"><Data ss:Type="Number">93</Data></Cell><Cell ss:StyleID="ce4"><Data ss:Type="Number">52</Data></Cell><Cell ss:StyleID="ce4"><Data ss:Type="Number">83</Data></Cell><Cell ss:StyleID="ce4"><Data ss:Type="Number">112</Data></Cell><Cell ss:StyleID="ce4"><Data ss:Type="Number">161</Data></Cell><Cell ss:StyleID="ce4"><Data ss:Type="Number">141</Data></Cell><Cell ss:StyleID="ce4"><Data ss:Type="Number">70</Data></Cell><Cell ss:StyleID="ce4"><Data ss:Type="Number">68</Data></Cell><Cell ss:StyleID="ce4"><Data ss:Type="Number">85</Data></Cell><Cell ss:StyleID="ce4"><Data ss:Type="Number">106</Data></Cell><Cell ss:StyleID="ce4"><Data ss:Type="Number">141</Data></Cell><Cell ss:StyleID="ce19"><Data ss:Type="String">-1.06</Data></Cell><Cell ss:StyleID="ce19"><Data ss:Type="String">3.12</Data></Cell><Cell ss:StyleID="ce4"><Data ss:Type="Number">0</Data></Cell><Cell ss:StyleID="ce4"><Data ss:Type="Number">0</Data></Cell><Cell ss:StyleID="ce4"><Data ss:Type="Number">83</Data></Cell><Cell ss:StyleID="ce19"><Data ss:Type="String">1.9</Data></Cell><Cell ss:StyleID="ce19"><Data ss:Type="String">1.91</Data></Cell><Cell ss:StyleID="ce19"><Data ss:Type="String">0.01</Data></Cell><Cell ss:StyleID="ce19"><Data ss:Type="String">0.07</Data></Cell><Cell ss:StyleID="ce19"><Data ss:Type="String">0.06</Data></Cell><Cell ss:StyleID="ce19"><Data ss:Type="Number">0</Data></Cell><Cell ss:StyleID="ce24"><Data ss:Type="Number">1</Data></Cell><Cell ss:StyleID="ce24"><Data ss:Type="Number">1</Data></Cell><Cell ss:StyleID="ce24"><Data ss:Type="Number">1</Data></Cell><Cell ss:StyleID="ce4"><Data ss:Type="Number">3</Data></Cell><Cell ss:StyleID="ce4"><Data ss:Type="Number">1</Data></Cell><Cell ss:StyleID="ce4"><Data ss:Type="Number">1</Data></Cell><Cell ss:StyleID="ce4"><Data ss:Type="Number">2</Data></Cell><Cell ss:StyleID="ce4"><Data ss:Type="Number">4</Data></Cell><Cell ss:StyleID="ce4"><Data ss:Type="Number">24</Data></Cell><Cell ss:StyleID="ce4"><Data ss:Type="Number">26</Data></Cell><Cell ss:StyleID="ce4"><Data ss:Type="Number">28</Data></Cell><Cell ss:StyleID="ce4"><Data ss:Type="Number">23</Data></Cell><Cell ss:StyleID="ce4"><Data ss:Type="Number">28</Data></Cell><Cell ss:StyleID="ce4"><Data ss:Type="Number">29</Data></Cell><Cell ss:StyleID="ce4"><Data ss:Type="Number">29</Data></Cell><Cell ss:StyleID="ce4"><Data ss:Type="Number">27</Data></Cell><Cell ss:StyleID="ce4"><Data ss:Type="Number">24</Data></Cell><Cell ss:StyleID="ce4"><Data ss:Type="Number">24</Data></Cell><Cell ss:StyleID="ce4"><Data ss:Type="Number">29</Data></Cell><Cell ss:StyleID="ce4"><Data ss:Type="Number">30</Data></Cell><Cell ss:StyleID="ce4"><Data ss:Type="Number">31</Data></Cell><Cell ss:StyleID="ce4"><Data ss:Type="Number">31</Data></Cell><Cell ss:StyleID="ce4"><Data ss:Type="Number">28</Data></Cell><Cell ss:StyleID="ce4"><Data ss:Type="Number">28</Data></Cell><Cell ss:StyleID="ce4"><Data ss:Type="Number">25</Data></Cell><Cell ss:StyleID="ce4"><Data ss:Type="Number">27</Data></Cell><Cell ss:StyleID="ce4"><Data ss:Type="Number">30</Data></Cell><Cell ss:StyleID="ce4"><Data ss:Type="Number">28</Data></Cell><Cell ss:StyleID="ce4"><Data ss:Type="Number">32</Data></Cell><Cell ss:StyleID="ce4"><Data ss:Type="Number">31</Data></Cell><Cell ss:StyleID="ce4"><Data ss:Type="Number">31</Data></Cell><Cell ss:StyleID="ce4"><Data ss:Type="Number">30</Data></Cell><Cell ss:StyleID="ce4"><Data ss:Type="Number">30</Data></Cell><Cell ss:StyleID="ce4"><Data ss:Type="Number">31</Data></Cell><Cell ss:StyleID="ce4"><Data ss:Type="Number">27</Data></Cell><Cell ss:StyleID="ce4"><Data ss:Type="Number">28</Data></Cell><Cell ss:StyleID="ce4"><Data ss:Type="Number">32</Data></Cell><Cell ss:StyleID="ce4"><Data ss:Type="Number">32</Data></Cell><Cell ss:StyleID="ce4"><Data ss:Type="Number">32</Data></Cell><Cell ss:StyleID="ce4"><Data ss:Type="Number">33</Data></Cell><Cell ss:StyleID="ce4"><Data ss:Type="Number">29</Data></Cell><Cell ss:StyleID="ce4"><Data ss:Type="Number">31</Data></Cell><Cell ss:StyleID="ce4"><Data ss:Type="Number">24</Data></Cell><Cell ss:StyleID="ce4"><Data ss:Type="Number">30</Data></Cell><Cell ss:StyleID="ce4"><Data ss:Type="Number">32</Data></Cell><Cell ss:StyleID="ce4"><Data ss:Type="Number">33</Data></Cell><Cell ss:StyleID="ce4"><Data ss:Type="Number">33</Data></Cell><Cell ss:StyleID="ce4"><Data ss:Type="Number">27</Data></Cell><Cell ss:StyleID="ce4"><Data ss:Type="Number">27</Data></Cell><Cell ss:StyleID="ce4"><Data ss:Type="Number">31</Data></Cell><Cell ss:StyleID="ce4"><Data ss:Type="Number">30</Data></Cell><Cell ss:StyleID="ce4"><Data ss:Type="Number">30</Data></Cell><Cell ss:StyleID="ce4"><Data ss:Type="Number">32</Data></Cell><Cell ss:StyleID="ce4"><Data ss:Type="Number">30</Data></Cell><Cell ss:StyleID="ce4"><Data ss:Type="Number">27</Data></Cell><Cell ss:StyleID="ce4"><Data ss:Type="Number">28</Data></Cell><Cell ss:StyleID="ce4"><Data ss:Type="Number">29</Data></Cell><Cell ss:StyleID="ce4"><Data ss:Type="Number">29</Data></Cell><Cell ss:StyleID="ce4"><Data ss:Type="Number">30</Data></Cell><Cell ss:StyleID="ce4"><Data ss:Type="Number">29</Data></Cell><Cell ss:Index="1024" ss:StyleID="ce19"/></Row><Row ss:AutoFitHeight="0" ss:Height="15.7606"><Cell ss:StyleID="ce4"><Data ss:Type="Number">1</Data></Cell><Cell ss:StyleID="ce4"><Data ss:Type="Number">62</Data></Cell><Cell ss:StyleID="ce4"><Data ss:Type="Number">1</Data></Cell><Cell ss:StyleID="ce4"><Data ss:Type="Number">2</Data></Cell><Cell ss:StyleID="ce19"><Data ss:Type="String">0.3</Data></Cell><Cell ss:StyleID="ce19"><Data ss:Type="String">-0.5</Data></Cell><Cell ss:StyleID="ce4"><Data ss:Type="Number">14</Data></Cell><Cell ss:StyleID="ce4"><Data ss:Type="Number">4</Data></Cell><Cell ss:StyleID="ce4"><Data ss:Type="Number">1</Data></Cell><Cell ss:StyleID="ce19"><Data ss:Type="String">-3.39</Data></Cell><Cell ss:StyleID="ce19"><Data ss:Type="String">3.58</Data></Cell><Cell ss:StyleID="ce4"><Data ss:Type="Number">3</Data></Cell><Cell ss:StyleID="ce4"><Data ss:Type="Number">1</Data></Cell><Cell ss:StyleID="ce4"><Data ss:Type="Number">75</Data></Cell><Cell ss:StyleID="ce4"><Data ss:Type="Number">48</Data></Cell><Cell ss:StyleID="ce4"><Data ss:Type="Number">97</Data></Cell><Cell ss:StyleID="ce4"><Data ss:Type="Number">65</Data></Cell><Cell ss:StyleID="ce4"><Data ss:Type="Number">91</Data></Cell><Cell ss:StyleID="ce4"><Data ss:Type="Number">88</Data></Cell><Cell ss:StyleID="ce4"><Data ss:Type="Number">68</Data></Cell><Cell ss:StyleID="ce4"><Data ss:Type="Number">62</Data></Cell><Cell ss:StyleID="ce4"><Data ss:Type="Number">65</Data></Cell><Cell ss:StyleID="ce4"><Data ss:Type="Number">82</Data></Cell><Cell ss:StyleID="ce4"><Data ss:Type="Number">112</Data></Cell><Cell ss:StyleID="ce4"><Data ss:Type="Number">78</Data></Cell><Cell ss:StyleID="ce4"><Data ss:Type="Number">43</Data></Cell><Cell ss:StyleID="ce4"><Data ss:Type="Number">61</Data></Cell><Cell ss:StyleID="ce4"><Data ss:Type="Number">41</Data></Cell><Cell ss:StyleID="ce4"><Data ss:Type="Number">71</Data></Cell><Cell ss:StyleID="ce4"><Data ss:Type="Number">134</Data></Cell><Cell ss:StyleID="ce19"><Data ss:Type="String">-2.33</Data></Cell><Cell ss:StyleID="ce19"><Data ss:Type="String">4.54</Data></Cell><Cell ss:StyleID="ce4"><Data ss:Type="Number">1</Data></Cell><Cell ss:StyleID="ce4"><Data ss:Type="Number">0</Data></Cell><Cell ss:StyleID="ce4"><Data ss:Type="Number">60</Data></Cell><Cell ss:StyleID="ce19"><Data ss:Type="String">0.87</Data></Cell><Cell ss:StyleID="ce19"><Data ss:Type="String">2.16</Data></Cell><Cell ss:StyleID="ce19"><Data ss:Type="String">0.6</Data></Cell><Cell ss:StyleID="ce19"><Data ss:Type="String">0.76</Data></Cell><Cell ss:StyleID="ce19"><Data ss:Type="String">0.7</Data></Cell><Cell ss:StyleID="ce19"><Data ss:Type="String">0.611</Data></Cell><Cell ss:StyleID="ce23"><Data ss:Type="Number">2</Data></Cell><Cell ss:StyleID="ce23"><Data ss:Type="Number">4</Data></Cell><Cell ss:StyleID="ce23"><Data ss:Type="Number">4</Data></Cell><Cell ss:StyleID="ce4"><Data ss:Type="Number">10</Data></Cell><Cell ss:StyleID="ce4"><Data ss:Type="Number">4</Data></Cell><Cell ss:StyleID="ce4"><Data ss:Type="Number">5</Data></Cell><Cell ss:StyleID="ce4"><Data ss:Type="Number">3</Data></Cell><Cell ss:StyleID="ce28"><Data ss:Type="Number">12</Data></Cell><Cell ss:StyleID="ce4"><Data ss:Type="Number">20</Data></Cell><Cell ss:StyleID="ce4"><Data ss:Type="Number">24</Data></Cell><Cell ss:StyleID="ce4"><Data ss:Type="Number">28</Data></Cell><Cell ss:StyleID="ce4"><Data ss:Type="Number">26</Data></Cell><Cell ss:StyleID="ce4"><Data ss:Type="Number">25</Data></Cell><Cell ss:StyleID="ce4"><Data ss:Type="Number">27</Data></Cell><Cell ss:StyleID="ce4"><Data ss:Type="Number">26</Data></Cell><Cell ss:StyleID="ce4"><Data ss:Type="Number">28</Data></Cell><Cell ss:StyleID="ce4"><Data ss:Type="Number">29</Data></Cell><Cell ss:StyleID="ce4"><Data ss:Type="Number">28</Data></Cell><Cell ss:StyleID="ce4"><Data ss:Type="Number">20</Data></Cell><Cell ss:StyleID="ce4"><Data ss:Type="Number">26</Data></Cell><Cell ss:StyleID="ce4"><Data ss:Type="Number">29</Data></Cell><Cell ss:StyleID="ce4"><Data ss:Type="Number">25</Data></Cell><Cell ss:StyleID="ce4"><Data ss:Type="Number">31</Data></Cell><Cell ss:StyleID="ce4"><Data ss:Type="Number">31</Data></Cell><Cell ss:StyleID="ce4"><Data ss:Type="Number">28</Data></Cell><Cell ss:StyleID="ce4"><Data ss:Type="Number">25</Data></Cell><Cell ss:StyleID="ce4"><Data ss:Type="Number">27</Data></Cell><Cell ss:StyleID="ce4"><Data ss:Type="Number">24</Data></Cell><Cell ss:StyleID="ce4"><Data ss:Type="Number">27</Data></Cell><Cell ss:StyleID="ce4"><Data ss:Type="Number">29</Data></Cell><Cell ss:StyleID="ce4"><Data ss:Type="Number">29</Data></Cell><Cell ss:StyleID="ce4"><Data ss:Type="Number">30</Data></Cell><Cell ss:StyleID="ce4"><Data ss:Type="Number">31</Data></Cell><Cell ss:StyleID="ce4"><Data ss:Type="Number">23</Data></Cell><Cell ss:StyleID="ce4"><Data ss:Type="Number">15</Data></Cell><Cell ss:StyleID="ce4"><Data ss:Type="Number">27</Data></Cell><Cell ss:StyleID="ce4"><Data ss:Type="Number">29</Data></Cell><Cell ss:StyleID="ce4"><Data ss:Type="Number">32</Data></Cell><Cell ss:StyleID="ce4"><Data ss:Type="Number">31</Data></Cell><Cell ss:StyleID="ce4"><Data ss:Type="Number">32</Data></Cell><Cell ss:StyleID="ce4"><Data ss:Type="Number">31</Data></Cell><Cell ss:StyleID="ce4"><Data ss:Type="Number">25</Data></Cell><Cell ss:StyleID="ce4"><Data ss:Type="Number">22</Data></Cell><Cell ss:StyleID="ce4"><Data ss:Type="Number">27</Data></Cell><Cell ss:StyleID="ce4"><Data ss:Type="Number">30</Data></Cell><Cell ss:StyleID="ce4"><Data ss:Type="Number">31</Data></Cell><Cell ss:StyleID="ce4"><Data ss:Type="Number">30</Data></Cell><Cell ss:StyleID="ce4"><Data ss:Type="Number">31</Data></Cell><Cell ss:StyleID="ce4"><Data ss:Type="Number">26</Data></Cell><Cell ss:StyleID="ce4"><Data ss:Type="Number">27</Data></Cell><Cell ss:StyleID="ce4"><Data ss:Type="Number">22</Data></Cell><Cell ss:StyleID="ce4"><Data ss:Type="Number">28</Data></Cell><Cell ss:StyleID="ce4"><Data ss:Type="Number">25</Data></Cell><Cell ss:StyleID="ce4"><Data ss:Type="Number">22</Data></Cell><Cell ss:StyleID="ce4"><Data ss:Type="Number">23</Data></Cell><Cell ss:StyleID="ce4"><Data ss:Type="Number">24</Data></Cell><Cell ss:StyleID="ce4"><Data ss:Type="Number">22</Data></Cell><Cell ss:StyleID="ce4"><Data ss:Type="Number">12</Data></Cell><Cell ss:StyleID="ce4"><Data ss:Type="Number">23</Data></Cell><Cell ss:StyleID="ce4"><Data ss:Type="Number">24</Data></Cell><Cell ss:Index="1024" ss:StyleID="ce19"/></Row><Row ss:AutoFitHeight="0" ss:Height="15.7606"><Cell ss:StyleID="ce4"><Data ss:Type="Number">0</Data></Cell><Cell ss:StyleID="ce4"><Data ss:Type="Number">56</Data></Cell><Cell ss:StyleID="ce4"><Data ss:Type="Number">2</Data></Cell><Cell ss:StyleID="ce4"><Data ss:Type="Number">1</Data></Cell><Cell ss:StyleID="ce19"><Data ss:Type="String">0.05</Data></Cell><Cell ss:StyleID="ce19"><Data ss:Type="String">2.75</Data></Cell><Cell ss:StyleID="ce4"><Data ss:Type="Number">15</Data></Cell><Cell ss:StyleID="ce4"><Data ss:Type="Number">0</Data></Cell><Cell ss:StyleID="ce4"><Data ss:Type="Number">1</Data></Cell><Cell ss:StyleID="ce19"><Data ss:Type="String">-0.6</Data></Cell><Cell ss:StyleID="ce19"><Data ss:Type="String">1.95</Data></Cell><Cell ss:StyleID="ce4"><Data ss:Type="Number">1</Data></Cell><Cell ss:StyleID="ce4"><Data ss:Type="Number">0</Data></Cell><Cell ss:StyleID="ce4"><Data ss:Type="Number">96</Data></Cell><Cell ss:StyleID="ce4"><Data ss:Type="Number">62</Data></Cell><Cell ss:StyleID="ce4"><Data ss:Type="Number">112</Data></Cell><Cell ss:StyleID="ce4"><Data ss:Type="Number">80</Data></Cell><Cell ss:StyleID="ce4"><Data ss:Type="Number">129</Data></Cell><Cell ss:StyleID="ce4"><Data ss:Type="Number">96</Data></Cell><Cell ss:StyleID="ce4"><Data ss:Type="Number">101</Data></Cell><Cell ss:StyleID="ce4"><Data ss:Type="Number">67</Data></Cell><Cell ss:StyleID="ce4"><Data ss:Type="Number">72</Data></Cell><Cell ss:StyleID="ce4"><Data ss:Type="Number">113</Data></Cell><Cell ss:StyleID="ce4"><Data ss:Type="Number">143</Data></Cell><Cell ss:StyleID="ce4"><Data ss:Type="Number">130</Data></Cell><Cell ss:StyleID="ce4"><Data ss:Type="Number">63</Data></Cell><Cell ss:StyleID="ce4"><Data ss:Type="Number">46</Data></Cell><Cell ss:StyleID="ce4"><Data ss:Type="Number">76</Data></Cell><Cell ss:StyleID="ce4"><Data ss:Type="Number">134</Data></Cell><Cell ss:StyleID="ce4"><Data ss:Type="Number">104</Data></Cell><Cell ss:StyleID="ce19"><Data ss:Type="String">-0.63</Data></Cell><Cell ss:StyleID="ce19"><Data ss:Type="String">3.03</Data></Cell><Cell ss:StyleID="ce4"><Data ss:Type="Number">0</Data></Cell><Cell ss:StyleID="ce4"><Data ss:Type="Number">0</Data></Cell><Cell ss:StyleID="ce4"><Data ss:Type="Number">63</Data></Cell><Cell ss:StyleID="ce19"><Data ss:Type="String">1.46</Data></Cell><Cell ss:StyleID="ce19"><Data ss:Type="String">1.91</Data></Cell><Cell ss:StyleID="ce19"><Data ss:Type="String">0.24</Data></Cell><Cell ss:StyleID="ce19"><Data ss:Type="String">0.48</Data></Cell><Cell ss:StyleID="ce19"><Data ss:Type="String">0.44</Data></Cell><Cell ss:StyleID="ce19"><Data ss:Type="String">0.065</Data></Cell><Cell ss:StyleID="ce24"><Data ss:Type="Number">1</Data></Cell><Cell ss:StyleID="ce24"><Data ss:Type="Number">1</Data></Cell><Cell ss:StyleID="ce24"><Data ss:Type="Number">1</Data></Cell><Cell ss:StyleID="ce4"><Data ss:Type="Number">3</Data></Cell><Cell ss:StyleID="ce4"><Data ss:Type="Number">1</Data></Cell><Cell ss:StyleID="ce4"><Data ss:Type="Number">1</Data></Cell><Cell ss:StyleID="ce4"><Data ss:Type="Number">2</Data></Cell><Cell ss:StyleID="ce4"><Data ss:Type="Number">4</Data></Cell><Cell ss:StyleID="ce4"><Data ss:Type="Number">24</Data></Cell><Cell ss:StyleID="ce4"><Data ss:Type="Number">22</Data></Cell><Cell ss:StyleID="ce4"><Data ss:Type="Number">23</Data></Cell><Cell ss:StyleID="ce4"><Data ss:Type="Number">22</Data></Cell><Cell ss:StyleID="ce4"><Data ss:Type="Number">27</Data></Cell><Cell ss:StyleID="ce4"><Data ss:Type="Number">26</Data></Cell><Cell ss:StyleID="ce4"><Data ss:Type="Number">26</Data></Cell><Cell ss:StyleID="ce4"><Data ss:Type="Number">28</Data></Cell><Cell ss:StyleID="ce4"><Data ss:Type="Number">29</Data></Cell><Cell ss:StyleID="ce4"><Data ss:Type="Number">29</Data></Cell><Cell ss:StyleID="ce4"><Data ss:Type="Number">27</Data></Cell><Cell ss:StyleID="ce4"><Data ss:Type="Number">28</Data></Cell><Cell ss:StyleID="ce4"><Data ss:Type="Number">32</Data></Cell><Cell ss:StyleID="ce4"><Data ss:Type="Number">32</Data></Cell><Cell ss:StyleID="ce4"><Data ss:Type="Number">32</Data></Cell><Cell ss:StyleID="ce4"><Data ss:Type="Number">31</Data></Cell><Cell ss:StyleID="ce4"><Data ss:Type="Number">32</Data></Cell><Cell ss:StyleID="ce4"><Data ss:Type="Number">30</Data></Cell><Cell ss:StyleID="ce4"><Data ss:Type="Number">24</Data></Cell><Cell ss:StyleID="ce4"><Data ss:Type="Number">29</Data></Cell><Cell ss:StyleID="ce4"><Data ss:Type="Number">32</Data></Cell><Cell ss:StyleID="ce4"><Data ss:Type="Number">33</Data></Cell><Cell ss:StyleID="ce4"><Data ss:Type="Number">34</Data></Cell><Cell ss:StyleID="ce4"><Data ss:Type="Number">35</Data></Cell><Cell ss:StyleID="ce4"><Data ss:Type="Number">31</Data></Cell><Cell ss:StyleID="ce4"><Data ss:Type="Number">29</Data></Cell><Cell ss:StyleID="ce4"><Data ss:Type="Number">21</Data></Cell><Cell ss:StyleID="ce4"><Data ss:Type="Number">28</Data></Cell><Cell ss:StyleID="ce4"><Data ss:Type="Number">32</Data></Cell><Cell ss:StyleID="ce4"><Data ss:Type="Number">34</Data></Cell><Cell ss:StyleID="ce4"><Data ss:Type="Number">34</Data></Cell><Cell ss:StyleID="ce4"><Data ss:Type="Number">34</Data></Cell><Cell ss:StyleID="ce4"><Data ss:Type="Number">30</Data></Cell><Cell ss:StyleID="ce4"><Data ss:Type="Number">29</Data></Cell><Cell ss:StyleID="ce4"><Data ss:Type="Number">26</Data></Cell><Cell ss:StyleID="ce4"><Data ss:Type="Number">29</Data></Cell><Cell ss:StyleID="ce4"><Data ss:Type="Number">32</Data></Cell><Cell ss:StyleID="ce4"><Data ss:Type="Number">31</Data></Cell><Cell ss:StyleID="ce4"><Data ss:Type="Number">32</Data></Cell><Cell ss:StyleID="ce4"><Data ss:Type="Number">30</Data></Cell><Cell ss:StyleID="ce4"><Data ss:Type="Number">32</Data></Cell><Cell ss:StyleID="ce4"><Data ss:Type="Number">26</Data></Cell><Cell ss:StyleID="ce4"><Data ss:Type="Number">29</Data></Cell><Cell ss:StyleID="ce4"><Data ss:Type="Number">31</Data></Cell><Cell ss:StyleID="ce4"><Data ss:Type="Number">28</Data></Cell><Cell ss:StyleID="ce4"><Data ss:Type="Number">29</Data></Cell><Cell ss:StyleID="ce4"><Data ss:Type="Number">30</Data></Cell><Cell ss:StyleID="ce4"><Data ss:Type="Number">30</Data></Cell><Cell ss:StyleID="ce4"><Data ss:Type="Number">29</Data></Cell><Cell ss:StyleID="ce4"><Data ss:Type="Number">27</Data></Cell><Cell ss:StyleID="ce4"><Data ss:Type="Number">30</Data></Cell><Cell ss:StyleID="ce4"><Data ss:Type="Number">28</Data></Cell><Cell ss:Index="1024" ss:StyleID="ce19"/></Row><Row ss:Index="25" ss:AutoFitHeight="0" ss:Height="15.7606"><Cell ss:StyleID="ce4"><Data ss:Type="Number">0</Data></Cell><Cell ss:StyleID="ce4"><Data ss:Type="Number">48</Data></Cell><Cell ss:StyleID="ce4"><Data ss:Type="Number">1</Data></Cell><Cell ss:StyleID="ce4"><Data ss:Type="Number">3</Data></Cell><Cell ss:StyleID="ce19"><Data ss:Type="String">0.3</Data></Cell><Cell ss:StyleID="ce19"><Data ss:Type="String">1.75</Data></Cell><Cell ss:StyleID="ce4"><Data ss:Type="Number">12</Data></Cell><Cell ss:StyleID="ce4"><Data ss:Type="Number">0</Data></Cell><Cell ss:StyleID="ce4"><Data ss:Type="Number">1</Data></Cell><Cell ss:StyleID="ce19"><Data ss:Type="String">-0.13</Data></Cell><Cell ss:StyleID="ce19"><Data ss:Type="String">1.74</Data></Cell><Cell ss:StyleID="ce4"><Data ss:Type="Number">1</Data></Cell><Cell ss:StyleID="ce4"><Data ss:Type="Number">0</Data></Cell><Cell ss:StyleID="ce4"><Data ss:Type="Number">102</Data></Cell><Cell ss:StyleID="ce4"><Data ss:Type="Number">72</Data></Cell><Cell ss:StyleID="ce4"><Data ss:Type="Number">118</Data></Cell><Cell ss:StyleID="ce4"><Data ss:Type="Number">80</Data></Cell><Cell ss:StyleID="ce4"><Data ss:Type="Number">138</Data></Cell><Cell ss:StyleID="ce4"><Data ss:Type="Number">100</Data></Cell><Cell ss:StyleID="ce4"><Data ss:Type="Number">103</Data></Cell><Cell ss:StyleID="ce4"><Data ss:Type="Number">64</Data></Cell><Cell ss:StyleID="ce4"><Data ss:Type="Number">75</Data></Cell><Cell ss:StyleID="ce4"><Data ss:Type="Number">137</Data></Cell><Cell ss:StyleID="ce4"><Data ss:Type="Number">153</Data></Cell><Cell ss:StyleID="ce4"><Data ss:Type="Number">125</Data></Cell><Cell ss:StyleID="ce4"><Data ss:Type="Number">74</Data></Cell><Cell ss:StyleID="ce4"><Data ss:Type="Number">57</Data></Cell><Cell ss:StyleID="ce4"><Data ss:Type="Number">85</Data></Cell><Cell ss:StyleID="ce4"><Data ss:Type="Number">145</Data></Cell><Cell ss:StyleID="ce4"><Data ss:Type="Number">109</Data></Cell><Cell ss:StyleID="ce19"><Data ss:Type="String">-0.9</Data></Cell><Cell ss:StyleID="ce19"><Data ss:Type="String">5.26</Data></Cell><Cell ss:StyleID="ce4"><Data ss:Type="Number">0</Data></Cell><Cell ss:StyleID="ce4"><Data ss:Type="Number">0</Data></Cell><Cell ss:StyleID="ce4"><Data ss:Type="Number">87</Data></Cell><Cell ss:StyleID="ce19"><Data ss:Type="String">1.45</Data></Cell><Cell ss:StyleID="ce19"><Data ss:Type="String">1.98</Data></Cell><Cell ss:StyleID="ce19"><Data ss:Type="String">0.27</Data></Cell><Cell ss:StyleID="ce19"><Data ss:Type="String">0.51</Data></Cell><Cell ss:StyleID="ce19"><Data ss:Type="String">0.43</Data></Cell><Cell ss:StyleID="ce19"><Data ss:Type="String">0.077</Data></Cell><Cell ss:StyleID="ce24"><Data ss:Type="Number">1</Data></Cell><Cell ss:StyleID="ce24"><Data ss:Type="Number">1</Data></Cell><Cell ss:StyleID="ce24"><Data ss:Type="Number">1</Data></Cell><Cell ss:StyleID="ce4"><Data ss:Type="Number">3</Data></Cell><Cell ss:StyleID="ce4"><Data ss:Type="Number">1</Data></Cell><Cell ss:StyleID="ce4"><Data ss:Type="Number">1</Data></Cell><Cell ss:StyleID="ce4"><Data ss:Type="Number">1</Data></Cell><Cell ss:StyleID="ce4"><Data ss:Type="Number">3</Data></Cell><Cell ss:StyleID="ce4"><Data ss:Type="Number">24</Data></Cell><Cell ss:StyleID="ce4"><Data ss:Type="Number">25</Data></Cell><Cell ss:StyleID="ce4"><Data ss:Type="Number">22</Data></Cell><Cell ss:StyleID="ce4"><Data ss:Type="Number">23</Data></Cell><Cell ss:StyleID="ce4"><Data ss:Type="Number">30</Data></Cell><Cell ss:StyleID="ce4"><Data ss:Type="Number">32</Data></Cell><Cell ss:StyleID="ce4"><Data ss:Type="Number">29</Data></Cell><Cell ss:StyleID="ce4"><Data ss:Type="Number">30</Data></Cell><Cell ss:StyleID="ce4"><Data ss:Type="Number">31</Data></Cell><Cell ss:StyleID="ce4"><Data ss:Type="Number">31</Data></Cell><Cell ss:StyleID="ce4"><Data ss:Type="Number">31</Data></Cell><Cell ss:StyleID="ce4"><Data ss:Type="Number">32</Data></Cell><Cell ss:StyleID="ce4"><Data ss:Type="Number">32</Data></Cell><Cell ss:StyleID="ce4"><Data ss:Type="Number">31</Data></Cell><Cell ss:StyleID="ce4"><Data ss:Type="Number">32</Data></Cell><Cell ss:StyleID="ce4"><Data ss:Type="Number">33</Data></Cell><Cell ss:StyleID="ce4"><Data ss:Type="Number">32</Data></Cell><Cell ss:StyleID="ce4"><Data ss:Type="Number">28</Data></Cell><Cell ss:StyleID="ce4"><Data ss:Type="Number">22</Data></Cell><Cell ss:StyleID="ce4"><Data ss:Type="Number">29</Data></Cell><Cell ss:StyleID="ce4"><Data ss:Type="Number">34</Data></Cell><Cell ss:StyleID="ce4"><Data ss:Type="Number">34</Data></Cell><Cell ss:StyleID="ce4"><Data ss:Type="Number">32</Data></Cell><Cell ss:StyleID="ce4"><Data ss:Type="Number">32</Data></Cell><Cell ss:StyleID="ce4"><Data ss:Type="Number">31</Data></Cell><Cell ss:StyleID="ce4"><Data ss:Type="Number">29</Data></Cell><Cell ss:StyleID="ce4"><Data ss:Type="Number">26</Data></Cell><Cell ss:StyleID="ce4"><Data ss:Type="Number">33</Data></Cell><Cell ss:StyleID="ce4"><Data ss:Type="Number">33</Data></Cell><Cell ss:StyleID="ce4"><Data ss:Type="Number">32</Data></Cell><Cell ss:StyleID="ce4"><Data ss:Type="Number">32</Data></Cell><Cell ss:StyleID="ce4"><Data ss:Type="Number">32</Data></Cell><Cell ss:StyleID="ce4"><Data ss:Type="Number">31</Data></Cell><Cell ss:StyleID="ce4"><Data ss:Type="Number">29</Data></Cell><Cell ss:StyleID="ce4"><Data ss:Type="Number">28</Data></Cell><Cell ss:StyleID="ce4"><Data ss:Type="Number">33</Data></Cell><Cell ss:StyleID="ce4"><Data ss:Type="Number">31</Data></Cell><Cell ss:StyleID="ce4"><Data ss:Type="Number">33</Data></Cell><Cell ss:StyleID="ce4"><Data ss:Type="Number">32</Data></Cell><Cell ss:StyleID="ce4"><Data ss:Type="Number">32</Data></Cell><Cell ss:StyleID="ce4"><Data ss:Type="Number">34</Data></Cell><Cell ss:StyleID="ce4"><Data ss:Type="Number">32</Data></Cell><Cell ss:StyleID="ce4"><Data ss:Type="Number">29</Data></Cell><Cell ss:StyleID="ce4"><Data ss:Type="Number">32</Data></Cell><Cell ss:StyleID="ce4"><Data ss:Type="Number">33</Data></Cell><Cell ss:StyleID="ce4"><Data ss:Type="Number">30</Data></Cell><Cell ss:StyleID="ce4"><Data ss:Type="Number">32</Data></Cell><Cell ss:StyleID="ce4"><Data ss:Type="Number">34</Data></Cell><Cell ss:StyleID="ce4"><Data ss:Type="Number">26</Data></Cell><Cell ss:StyleID="ce4"><Data ss:Type="Number">28</Data></Cell><Cell ss:StyleID="ce4"><Data ss:Type="Number">31</Data></Cell><Cell ss:StyleID="ce4"><Data ss:Type="Number">29</Data></Cell><Cell ss:Index="1024" ss:StyleID="ce19"/></Row><Row ss:AutoFitHeight="0" ss:Height="15.7606"><Cell ss:StyleID="ce4"><Data ss:Type="Number">0</Data></Cell><Cell ss:StyleID="ce4"><Data ss:Type="Number">51</Data></Cell><Cell ss:StyleID="ce4"><Data ss:Type="Number">2</Data></Cell><Cell ss:StyleID="ce4"><Data ss:Type="Number">2</Data></Cell><Cell><Data ss:Type="Number">0</Data></Cell><Cell><Data ss:Type="Number">0</Data></Cell><Cell ss:StyleID="ce4"><Data ss:Type="Number">16</Data></Cell><Cell ss:StyleID="ce4"><Data ss:Type="Number">0</Data></Cell><Cell ss:StyleID="ce4"><Data ss:Type="Number">1</Data></Cell><Cell ss:StyleID="ce19"><Data ss:Type="String">-1.23</Data></Cell><Cell ss:StyleID="ce19"><Data ss:Type="String">1.73</Data></Cell><Cell ss:StyleID="ce4"><Data ss:Type="Number">2</Data></Cell><Cell ss:StyleID="ce4"><Data ss:Type="Number">0</Data></Cell><Cell ss:StyleID="ce4"><Data ss:Type="Number">89</Data></Cell><Cell ss:StyleID="ce4"><Data ss:Type="Number">55</Data></Cell><Cell ss:StyleID="ce4"><Data ss:Type="Number">110</Data></Cell><Cell ss:StyleID="ce4"><Data ss:Type="Number">74</Data></Cell><Cell ss:StyleID="ce4"><Data ss:Type="Number">116</Data></Cell><Cell ss:StyleID="ce4"><Data ss:Type="Number">95</Data></Cell><Cell ss:StyleID="ce4"><Data ss:Type="Number">81</Data></Cell><Cell ss:StyleID="ce4"><Data ss:Type="Number">64</Data></Cell><Cell ss:StyleID="ce4"><Data ss:Type="Number">77</Data></Cell><Cell ss:StyleID="ce4"><Data ss:Type="Number">122</Data></Cell><Cell ss:StyleID="ce4"><Data ss:Type="Number">128</Data></Cell><Cell ss:StyleID="ce4"><Data ss:Type="Number">100</Data></Cell><Cell ss:StyleID="ce4"><Data ss:Type="Number">61</Data></Cell><Cell ss:StyleID="ce4"><Data ss:Type="Number">40</Data></Cell><Cell ss:StyleID="ce4"><Data ss:Type="Number">65</Data></Cell><Cell ss:StyleID="ce4"><Data ss:Type="Number">101</Data></Cell><Cell ss:StyleID="ce4"><Data ss:Type="Number">133</Data></Cell><Cell ss:StyleID="ce19"><Data ss:Type="String">0.3</Data></Cell><Cell ss:StyleID="ce19"><Data ss:Type="String">3.11</Data></Cell><Cell ss:StyleID="ce4"><Data ss:Type="Number">0</Data></Cell><Cell ss:StyleID="ce4"><Data ss:Type="Number">0</Data></Cell><Cell ss:StyleID="ce21"/><Cell ss:StyleID="ce19"><Data ss:Type="String">1.45</Data></Cell><Cell ss:StyleID="ce19"><Data ss:Type="String">1.98</Data></Cell><Cell ss:StyleID="ce19"><Data ss:Type="String">0.27</Data></Cell><Cell ss:StyleID="ce19"><Data ss:Type="String">0.51</Data></Cell><Cell ss:StyleID="ce19"><Data ss:Type="String">0.46</Data></Cell><Cell ss:StyleID="ce19"><Data ss:Type="String">0.077</Data></Cell><Cell ss:StyleID="ce24"><Data ss:Type="Number">1</Data></Cell><Cell ss:StyleID="ce24"><Data ss:Type="Number">3</Data></Cell><Cell ss:StyleID="ce24"><Data ss:Type="Number">1</Data></Cell><Cell ss:StyleID="ce4"><Data ss:Type="Number">5</Data></Cell><Cell ss:StyleID="ce4"><Data ss:Type="Number">2</Data></Cell><Cell ss:StyleID="ce4"><Data ss:Type="Number">2</Data></Cell><Cell ss:StyleID="ce4"><Data ss:Type="Number">2</Data></Cell><Cell ss:StyleID="ce4"><Data ss:Type="Number">6</Data></Cell><Cell ss:StyleID="ce4"><Data ss:Type="Number">29</Data></Cell><Cell ss:StyleID="ce4"><Data ss:Type="Number">28</Data></Cell><Cell ss:StyleID="ce4"><Data ss:Type="Number">27</Data></Cell><Cell ss:StyleID="ce4"><Data ss:Type="Number">31</Data></Cell><Cell ss:StyleID="ce4"><Data ss:Type="Number">27</Data></Cell><Cell ss:StyleID="ce4"><Data ss:Type="Number">28</Data></Cell><Cell ss:StyleID="ce4"><Data ss:Type="Number">28</Data></Cell><Cell ss:StyleID="ce4"><Data ss:Type="Number">29</Data></Cell><Cell ss:StyleID="ce4"><Data ss:Type="Number">26</Data></Cell><Cell ss:StyleID="ce4"><Data ss:Type="Number">27</Data></Cell><Cell ss:StyleID="ce4"><Data ss:Type="Number">27</Data></Cell><Cell ss:StyleID="ce4"><Data ss:Type="Number">28</Data></Cell><Cell ss:StyleID="ce4"><Data ss:Type="Number">30</Data></Cell><Cell ss:StyleID="ce4"><Data ss:Type="Number">33</Data></Cell><Cell ss:StyleID="ce4"><Data ss:Type="Number">30</Data></Cell><Cell ss:StyleID="ce4"><Data ss:Type="Number">28</Data></Cell><Cell ss:StyleID="ce4"><Data ss:Type="Number">26</Data></Cell><Cell ss:StyleID="ce4"><Data ss:Type="Number">27</Data></Cell><Cell ss:StyleID="ce4"><Data ss:Type="Number">27</Data></Cell><Cell ss:StyleID="ce4"><Data ss:Type="Number">20</Data></Cell><Cell ss:StyleID="ce4"><Data ss:Type="Number">30</Data></Cell><Cell ss:StyleID="ce4"><Data ss:Type="Number">32</Data></Cell><Cell ss:StyleID="ce4"><Data ss:Type="Number">32</Data></Cell><Cell ss:StyleID="ce4"><Data ss:Type="Number">31</Data></Cell><Cell ss:StyleID="ce4"><Data ss:Type="Number">29</Data></Cell><Cell ss:StyleID="ce4"><Data ss:Type="Number">31</Data></Cell><Cell ss:StyleID="ce4"><Data ss:Type="Number">27</Data></Cell><Cell ss:StyleID="ce4"><Data ss:Type="Number">30</Data></Cell><Cell ss:StyleID="ce4"><Data ss:Type="Number">28</Data></Cell><Cell ss:StyleID="ce4"><Data ss:Type="Number">30</Data></Cell><Cell ss:StyleID="ce4"><Data ss:Type="Number">32</Data></Cell><Cell ss:StyleID="ce4"><Data ss:Type="Number">32</Data></Cell><Cell ss:StyleID="ce4"><Data ss:Type="Number">31</Data></Cell><Cell ss:StyleID="ce4"><Data ss:Type="Number">30</Data></Cell><Cell ss:StyleID="ce4"><Data ss:Type="Number">30</Data></Cell><Cell ss:StyleID="ce4"><Data ss:Type="Number">27</Data></Cell><Cell ss:StyleID="ce4"><Data ss:Type="Number">27</Data></Cell><Cell ss:StyleID="ce4"><Data ss:Type="Number">30</Data></Cell><Cell ss:StyleID="ce4"><Data ss:Type="Number">31</Data></Cell><Cell ss:StyleID="ce4"><Data ss:Type="Number">32</Data></Cell><Cell ss:StyleID="ce4"><Data ss:Type="Number">32</Data></Cell><Cell ss:StyleID="ce4"><Data ss:Type="Number">29</Data></Cell><Cell ss:StyleID="ce4"><Data ss:Type="Number">27</Data></Cell><Cell ss:StyleID="ce4"><Data ss:Type="Number">30</Data></Cell><Cell ss:StyleID="ce4"><Data ss:Type="Number">31</Data></Cell><Cell ss:StyleID="ce4"><Data ss:Type="Number">30</Data></Cell><Cell ss:StyleID="ce4"><Data ss:Type="Number">32</Data></Cell><Cell ss:StyleID="ce4"><Data ss:Type="Number">31</Data></Cell><Cell ss:StyleID="ce4"><Data ss:Type="Number">27</Data></Cell><Cell ss:StyleID="ce4"><Data ss:Type="Number">32</Data></Cell><Cell ss:StyleID="ce4"><Data ss:Type="Number">26</Data></Cell><Cell ss:StyleID="ce4"><Data ss:Type="Number">30</Data></Cell><Cell ss:Index="1024" ss:StyleID="ce19"/></Row><Row ss:AutoFitHeight="0" ss:Height="15.7606"><Cell ss:StyleID="ce4"><Data ss:Type="Number">0</Data></Cell><Cell ss:StyleID="ce4"><Data ss:Type="Number">46</Data></Cell><Cell ss:StyleID="ce4"><Data ss:Type="Number">1</Data></Cell><Cell ss:StyleID="ce4"><Data ss:Type="Number">2</Data></Cell><Cell><Data ss:Type="Number">0</Data></Cell><Cell><Data ss:Type="Number">0</Data></Cell><Cell ss:StyleID="ce4"><Data ss:Type="Number">16</Data></Cell><Cell ss:StyleID="ce4"><Data ss:Type="Number">0</Data></Cell><Cell ss:StyleID="ce4"><Data ss:Type="Number">1</Data></Cell><Cell ss:StyleID="ce19"><Data ss:Type="String">0.08</Data></Cell><Cell ss:StyleID="ce19"><Data ss:Type="Number">2</Data></Cell><Cell ss:StyleID="ce4"><Data ss:Type="Number">1</Data></Cell><Cell ss:StyleID="ce4"><Data ss:Type="Number">0</Data></Cell><Cell ss:StyleID="ce4"><Data ss:Type="Number">90</Data></Cell><Cell ss:StyleID="ce4"><Data ss:Type="Number">72</Data></Cell><Cell ss:StyleID="ce4"><Data ss:Type="Number">102</Data></Cell><Cell ss:StyleID="ce4"><Data ss:Type="Number">67</Data></Cell><Cell ss:StyleID="ce4"><Data ss:Type="Number">120</Data></Cell><Cell ss:StyleID="ce4"><Data ss:Type="Number">110</Data></Cell><Cell ss:StyleID="ce4"><Data ss:Type="Number">87</Data></Cell><Cell ss:StyleID="ce4"><Data ss:Type="Number">54</Data></Cell><Cell ss:StyleID="ce4"><Data ss:Type="Number">61</Data></Cell><Cell ss:StyleID="ce4"><Data ss:Type="Number">88</Data></Cell><Cell ss:StyleID="ce4"><Data ss:Type="Number">111</Data></Cell><Cell ss:StyleID="ce4"><Data ss:Type="Number">160</Data></Cell><Cell ss:StyleID="ce4"><Data ss:Type="Number">65</Data></Cell><Cell ss:StyleID="ce4"><Data ss:Type="Number">62</Data></Cell><Cell ss:StyleID="ce4"><Data ss:Type="Number">88</Data></Cell><Cell ss:StyleID="ce4"><Data ss:Type="Number">117</Data></Cell><Cell ss:StyleID="ce4"><Data ss:Type="Number">79</Data></Cell><Cell ss:StyleID="ce19"><Data ss:Type="String">-1.63</Data></Cell><Cell ss:StyleID="ce19"><Data ss:Type="Number">4</Data></Cell><Cell ss:StyleID="ce4"><Data ss:Type="Number">0</Data></Cell><Cell ss:StyleID="ce4"><Data ss:Type="Number">0</Data></Cell><Cell ss:StyleID="ce4"><Data ss:Type="Number">78</Data></Cell><Cell ss:StyleID="ce19"><Data ss:Type="String">1.22</Data></Cell><Cell ss:StyleID="ce19"><Data ss:Type="String">1.56</Data></Cell><Cell ss:StyleID="ce19"><Data ss:Type="String">0.22</Data></Cell><Cell ss:StyleID="ce19"><Data ss:Type="String">0.46</Data></Cell><Cell ss:StyleID="ce19"><Data ss:Type="String">0.4</Data></Cell><Cell ss:StyleID="ce19"><Data ss:Type="String">0.044</Data></Cell><Cell ss:StyleID="ce24"><Data ss:Type="Number">1</Data></Cell><Cell ss:StyleID="ce24"><Data ss:Type="Number">2</Data></Cell><Cell ss:StyleID="ce24"><Data ss:Type="Number">2</Data></Cell><Cell ss:StyleID="ce4"><Data ss:Type="Number">5</Data></Cell><Cell ss:StyleID="ce4"><Data ss:Type="Number">1</Data></Cell><Cell ss:StyleID="ce4"><Data ss:Type="Number">1</Data></Cell><Cell ss:StyleID="ce4"><Data ss:Type="Number">2</Data></Cell><Cell ss:StyleID="ce4"><Data ss:Type="Number">4</Data></Cell><Cell ss:StyleID="ce4"><Data ss:Type="Number">30</Data></Cell><Cell ss:StyleID="ce4"><Data ss:Type="Number">29</Data></Cell><Cell ss:StyleID="ce4"><Data ss:Type="Number">25</Data></Cell><Cell ss:StyleID="ce4"><Data ss:Type="Number">24</Data></Cell><Cell ss:StyleID="ce4"><Data ss:Type="Number">31</Data></Cell><Cell ss:StyleID="ce4"><Data ss:Type="Number">30</Data></Cell><Cell ss:StyleID="ce4"><Data ss:Type="Number">30</Data></Cell><Cell ss:StyleID="ce4"><Data ss:Type="Number">29</Data></Cell><Cell ss:StyleID="ce4"><Data ss:Type="Number">31</Data></Cell><Cell ss:StyleID="ce4"><Data ss:Type="Number">28</Data></Cell><Cell ss:StyleID="ce4"><Data ss:Type="Number">28</Data></Cell><Cell ss:StyleID="ce4"><Data ss:Type="Number">30</Data></Cell><Cell ss:StyleID="ce4"><Data ss:Type="Number">33</Data></Cell><Cell ss:StyleID="ce4"><Data ss:Type="Number">31</Data></Cell><Cell ss:StyleID="ce4"><Data ss:Type="Number">31</Data></Cell><Cell ss:StyleID="ce4"><Data ss:Type="Number">31</Data></Cell><Cell ss:StyleID="ce4"><Data ss:Type="Number">32</Data></Cell><Cell ss:StyleID="ce4"><Data ss:Type="Number">34</Data></Cell><Cell ss:StyleID="ce4"><Data ss:Type="Number">27</Data></Cell><Cell ss:StyleID="ce4"><Data ss:Type="Number">27</Data></Cell><Cell ss:StyleID="ce4"><Data ss:Type="Number">33</Data></Cell><Cell ss:StyleID="ce4"><Data ss:Type="Number">32</Data></Cell><Cell ss:StyleID="ce4"><Data ss:Type="Number">32</Data></Cell><Cell ss:StyleID="ce4"><Data ss:Type="Number">32</Data></Cell><Cell ss:StyleID="ce4"><Data ss:Type="Number">33</Data></Cell><Cell ss:StyleID="ce4"><Data ss:Type="Number">30</Data></Cell><Cell ss:StyleID="ce4"><Data ss:Type="Number">32</Data></Cell><Cell ss:StyleID="ce4"><Data ss:Type="Number">29</Data></Cell><Cell ss:StyleID="ce4"><Data ss:Type="Number">33</Data></Cell><Cell ss:StyleID="ce4"><Data ss:Type="Number">33</Data></Cell><Cell ss:StyleID="ce4"><Data ss:Type="Number">33</Data></Cell><Cell ss:StyleID="ce4"><Data ss:Type="Number">32</Data></Cell><Cell ss:StyleID="ce4"><Data ss:Type="Number">31</Data></Cell><Cell ss:StyleID="ce4"><Data ss:Type="Number">36</Data></Cell><Cell ss:StyleID="ce4"><Data ss:Type="Number">29</Data></Cell><Cell ss:StyleID="ce4"><Data ss:Type="Number">32</Data></Cell><Cell ss:StyleID="ce4"><Data ss:Type="Number">33</Data></Cell><Cell ss:StyleID="ce4"><Data ss:Type="Number">32</Data></Cell><Cell ss:StyleID="ce4"><Data ss:Type="Number">32</Data></Cell><Cell ss:StyleID="ce4"><Data ss:Type="Number">33</Data></Cell><Cell ss:StyleID="ce4"><Data ss:Type="Number">28</Data></Cell><Cell ss:StyleID="ce4"><Data ss:Type="Number">24</Data></Cell><Cell ss:StyleID="ce4"><Data ss:Type="Number">30</Data></Cell><Cell ss:StyleID="ce4"><Data ss:Type="Number">32</Data></Cell><Cell ss:StyleID="ce4"><Data ss:Type="Number">33</Data></Cell><Cell ss:StyleID="ce4"><Data ss:Type="Number">35</Data></Cell><Cell ss:StyleID="ce4"><Data ss:Type="Number">32</Data></Cell><Cell ss:StyleID="ce4"><Data ss:Type="Number">29</Data></Cell><Cell ss:StyleID="ce4"><Data ss:Type="Number">30</Data></Cell><Cell ss:StyleID="ce4"><Data ss:Type="Number">35</Data></Cell><Cell ss:StyleID="ce4"><Data ss:Type="Number">32</Data></Cell><Cell ss:StyleID="ce4"><Data ss:Type="Number">31</Data></Cell><Cell ss:Index="1024" ss:StyleID="ce19"/></Row><Row ss:AutoFitHeight="0" ss:Height="15.7606"><Cell ss:StyleID="ce4"><Data ss:Type="Number">1</Data></Cell><Cell ss:StyleID="ce4"><Data ss:Type="Number">52</Data></Cell><Cell ss:StyleID="ce4"><Data ss:Type="Number">2</Data></Cell><Cell ss:StyleID="ce4"><Data ss:Type="Number">3</Data></Cell><Cell><Data ss:Type="Number">0</Data></Cell><Cell><Data ss:Type="Number">0</Data></Cell><Cell ss:StyleID="ce4"><Data ss:Type="Number">12</Data></Cell><Cell ss:StyleID="ce4"><Data ss:Type="Number">3</Data></Cell><Cell ss:StyleID="ce4"><Data ss:Type="Number">1</Data></Cell><Cell ss:StyleID="ce19"><Data ss:Type="String">-1.76</Data></Cell><Cell ss:StyleID="ce19"><Data ss:Type="String">1.36</Data></Cell><Cell ss:StyleID="ce4"><Data ss:Type="Number">1</Data></Cell><Cell ss:StyleID="ce4"><Data ss:Type="Number">0</Data></Cell><Cell ss:StyleID="ce4"><Data ss:Type="Number">73</Data></Cell><Cell ss:StyleID="ce4"><Data ss:Type="Number">47</Data></Cell><Cell ss:StyleID="ce4"><Data ss:Type="Number">92</Data></Cell><Cell ss:StyleID="ce4"><Data ss:Type="Number">69</Data></Cell><Cell ss:StyleID="ce4"><Data ss:Type="Number">86</Data></Cell><Cell ss:StyleID="ce4"><Data ss:Type="Number">105</Data></Cell><Cell ss:StyleID="ce4"><Data ss:Type="Number">79</Data></Cell><Cell ss:StyleID="ce4"><Data ss:Type="Number">59</Data></Cell><Cell ss:StyleID="ce4"><Data ss:Type="Number">67</Data></Cell><Cell ss:StyleID="ce4"><Data ss:Type="Number">81</Data></Cell><Cell ss:StyleID="ce4"><Data ss:Type="Number">99</Data></Cell><Cell ss:StyleID="ce4"><Data ss:Type="Number">78</Data></Cell><Cell ss:StyleID="ce4"><Data ss:Type="Number">40</Data></Cell><Cell ss:StyleID="ce4"><Data ss:Type="Number">43</Data></Cell><Cell ss:StyleID="ce4"><Data ss:Type="Number">57</Data></Cell><Cell ss:StyleID="ce4"><Data ss:Type="Number">85</Data></Cell><Cell ss:StyleID="ce4"><Data ss:Type="Number">87</Data></Cell><Cell ss:StyleID="ce19"><Data ss:Type="String">-5.6</Data></Cell><Cell ss:StyleID="ce19"><Data ss:Type="String">3.3</Data></Cell><Cell ss:StyleID="ce4"><Data ss:Type="Number">1</Data></Cell><Cell ss:StyleID="ce4"><Data ss:Type="Number">1</Data></Cell><Cell ss:StyleID="ce4"><Data ss:Type="Number">2</Data></Cell><Cell ss:StyleID="ce19"><Data ss:Type="String">1.22</Data></Cell><Cell ss:StyleID="ce19"><Data ss:Type="String">1.67</Data></Cell><Cell ss:StyleID="ce19"><Data ss:Type="String">0.27</Data></Cell><Cell ss:StyleID="ce19"><Data ss:Type="String">0.51</Data></Cell><Cell ss:StyleID="ce19"><Data ss:Type="String">0.55</Data></Cell><Cell ss:StyleID="ce19"><Data ss:Type="String">0.049</Data></Cell><Cell ss:StyleID="ce23"><Data ss:Type="Number">1</Data></Cell><Cell ss:StyleID="ce23"><Data ss:Type="Number">1</Data></Cell><Cell ss:StyleID="ce23"><Data ss:Type="Number">1</Data></Cell><Cell ss:StyleID="ce4"><Data ss:Type="Number">3</Data></Cell><Cell ss:StyleID="ce4"><Data ss:Type="Number">1</Data></Cell><Cell ss:StyleID="ce4"><Data ss:Type="Number">2</Data></Cell><Cell ss:StyleID="ce4"><Data ss:Type="Number">1</Data></Cell><Cell ss:StyleID="ce4"><Data ss:Type="Number">4</Data></Cell><Cell ss:StyleID="ce4"><Data ss:Type="Number">21</Data></Cell><Cell ss:StyleID="ce4"><Data ss:Type="Number">26</Data></Cell><Cell ss:StyleID="ce4"><Data ss:Type="Number">21</Data></Cell><Cell ss:StyleID="ce4"><Data ss:Type="Number">20</Data></Cell><Cell ss:StyleID="ce4"><Data ss:Type="Number">24</Data></Cell><Cell ss:StyleID="ce4"><Data ss:Type="Number">27</Data></Cell><Cell ss:StyleID="ce4"><Data ss:Type="Number">28</Data></Cell><Cell ss:StyleID="ce4"><Data ss:Type="Number">27</Data></Cell><Cell ss:StyleID="ce4"><Data ss:Type="Number">28</Data></Cell><Cell ss:StyleID="ce4"><Data ss:Type="Number">29</Data></Cell><Cell ss:StyleID="ce4"><Data ss:Type="Number">21</Data></Cell><Cell ss:StyleID="ce4"><Data ss:Type="Number">27</Data></Cell><Cell ss:StyleID="ce4"><Data ss:Type="Number">29</Data></Cell><Cell ss:StyleID="ce4"><Data ss:Type="Number">27</Data></Cell><Cell ss:StyleID="ce4"><Data ss:Type="Number">24</Data></Cell><Cell ss:StyleID="ce4"><Data ss:Type="Number">28</Data></Cell><Cell ss:StyleID="ce4"><Data ss:Type="Number">28</Data></Cell><Cell ss:StyleID="ce4"><Data ss:Type="Number">27</Data></Cell><Cell ss:StyleID="ce4"><Data ss:Type="Number">21</Data></Cell><Cell ss:StyleID="ce4"><Data ss:Type="Number">25</Data></Cell><Cell ss:StyleID="ce4"><Data ss:Type="Number">29</Data></Cell><Cell ss:StyleID="ce4"><Data ss:Type="Number">28</Data></Cell><Cell ss:StyleID="ce4"><Data ss:Type="Number">28</Data></Cell><Cell ss:StyleID="ce4"><Data ss:Type="Number">27</Data></Cell><Cell ss:StyleID="ce4"><Data ss:Type="Number">28</Data></Cell><Cell ss:StyleID="ce4"><Data ss:Type="Number">28</Data></Cell><Cell ss:StyleID="ce4"><Data ss:Type="Number">22</Data></Cell><Cell ss:StyleID="ce4"><Data ss:Type="Number">25</Data></Cell><Cell ss:StyleID="ce4"><Data ss:Type="Number">31</Data></Cell><Cell ss:StyleID="ce4"><Data ss:Type="Number">28</Data></Cell><Cell ss:StyleID="ce4"><Data ss:Type="Number">31</Data></Cell><Cell ss:StyleID="ce4"><Data ss:Type="Number">31</Data></Cell><Cell ss:StyleID="ce4"><Data ss:Type="Number">29</Data></Cell><Cell ss:StyleID="ce4"><Data ss:Type="Number">27</Data></Cell><Cell ss:StyleID="ce4"><Data ss:Type="Number">23</Data></Cell><Cell ss:StyleID="ce4"><Data ss:Type="Number">30</Data></Cell><Cell ss:StyleID="ce4"><Data ss:Type="Number">29</Data></Cell><Cell ss:StyleID="ce4"><Data ss:Type="Number">30</Data></Cell><Cell ss:StyleID="ce4"><Data ss:Type="Number">29</Data></Cell><Cell ss:StyleID="ce4"><Data ss:Type="Number">30</Data></Cell><Cell ss:StyleID="ce4"><Data ss:Type="Number">26</Data></Cell><Cell ss:StyleID="ce4"><Data ss:Type="Number">29</Data></Cell><Cell ss:StyleID="ce4"><Data ss:Type="Number">27</Data></Cell><Cell ss:StyleID="ce4"><Data ss:Type="Number">29</Data></Cell><Cell ss:StyleID="ce4"><Data ss:Type="Number">29</Data></Cell><Cell ss:StyleID="ce4"><Data ss:Type="Number">29</Data></Cell><Cell ss:StyleID="ce4"><Data ss:Type="Number">30</Data></Cell><Cell ss:StyleID="ce4"><Data ss:Type="Number">30</Data></Cell><Cell ss:StyleID="ce4"><Data ss:Type="Number">27</Data></Cell><Cell ss:StyleID="ce4"><Data ss:Type="Number">30</Data></Cell><Cell ss:StyleID="ce4"><Data ss:Type="Number">28</Data></Cell><Cell ss:StyleID="ce4"><Data ss:Type="Number">28</Data></Cell><Cell ss:Index="1024" ss:StyleID="ce19"/></Row><Row ss:AutoFitHeight="0" ss:Height="15.7606"><Cell ss:StyleID="ce4"><Data ss:Type="Number">1</Data></Cell><Cell ss:StyleID="ce4"><Data ss:Type="Number">59</Data></Cell><Cell ss:StyleID="ce4"><Data ss:Type="Number">1</Data></Cell><Cell ss:StyleID="ce4"><Data ss:Type="Number">2</Data></Cell><Cell ss:StyleID="ce19"><Data ss:Type="String">0.1</Data></Cell><Cell ss:StyleID="ce19"><Data ss:Type="String">-1.5</Data></Cell><Cell ss:StyleID="ce4"><Data ss:Type="Number">17</Data></Cell><Cell ss:StyleID="ce4"><Data ss:Type="Number">3</Data></Cell><Cell ss:StyleID="ce4"><Data ss:Type="Number">1</Data></Cell><Cell ss:StyleID="ce19"><Data ss:Type="String">-6.9</Data></Cell><Cell ss:StyleID="ce19"><Data ss:Type="String">5.48</Data></Cell><Cell ss:StyleID="ce4"><Data ss:Type="Number">3</Data></Cell><Cell ss:StyleID="ce4"><Data ss:Type="Number">1</Data></Cell><Cell ss:StyleID="ce4"><Data ss:Type="Number">70</Data></Cell><Cell ss:StyleID="ce4"><Data ss:Type="Number">58</Data></Cell><Cell ss:StyleID="ce4"><Data ss:Type="Number">79</Data></Cell><Cell ss:StyleID="ce4"><Data ss:Type="Number">56</Data></Cell><Cell ss:StyleID="ce4"><Data ss:Type="Number">85</Data></Cell><Cell ss:StyleID="ce4"><Data ss:Type="Number">76</Data></Cell><Cell ss:StyleID="ce4"><Data ss:Type="Number">66</Data></Cell><Cell ss:StyleID="ce4"><Data ss:Type="Number">49</Data></Cell><Cell ss:StyleID="ce4"><Data ss:Type="Number">54</Data></Cell><Cell ss:StyleID="ce4"><Data ss:Type="Number">76</Data></Cell><Cell ss:StyleID="ce4"><Data ss:Type="Number">79</Data></Cell><Cell ss:StyleID="ce4"><Data ss:Type="Number">100</Data></Cell><Cell ss:StyleID="ce4"><Data ss:Type="Number">60</Data></Cell><Cell ss:StyleID="ce4"><Data ss:Type="Number">46</Data></Cell><Cell ss:StyleID="ce4"><Data ss:Type="Number">67</Data></Cell><Cell ss:StyleID="ce4"><Data ss:Type="Number">104</Data></Cell><Cell ss:StyleID="ce4"><Data ss:Type="Number">58</Data></Cell><Cell ss:StyleID="ce19"><Data ss:Type="String">-7.41</Data></Cell><Cell ss:StyleID="ce19"><Data ss:Type="String">6.42</Data></Cell><Cell ss:StyleID="ce4"><Data ss:Type="Number">1</Data></Cell><Cell ss:StyleID="ce4"><Data ss:Type="Number">1</Data></Cell><Cell ss:StyleID="ce4"><Data ss:Type="Number">5</Data></Cell><Cell ss:StyleID="ce19"><Data ss:Type="String">0.71</Data></Cell><Cell ss:StyleID="ce19"><Data ss:Type="String">1.92</Data></Cell><Cell ss:StyleID="ce19"><Data ss:Type="String">0.63</Data></Cell><Cell ss:StyleID="ce19"><Data ss:Type="String">0.78</Data></Cell><Cell ss:StyleID="ce19"><Data ss:Type="String">0.76</Data></Cell><Cell ss:StyleID="ce19"><Data ss:Type="String">0.464</Data></Cell><Cell ss:StyleID="ce23"><Data ss:Type="Number">5</Data></Cell><Cell ss:StyleID="ce23"><Data ss:Type="Number">5</Data></Cell><Cell ss:StyleID="ce23"><Data ss:Type="Number">5</Data></Cell><Cell ss:StyleID="ce4"><Data ss:Type="Number">15</Data></Cell><Cell ss:StyleID="ce4"><Data ss:Type="Number">5</Data></Cell><Cell ss:StyleID="ce4"><Data ss:Type="Number">5</Data></Cell><Cell ss:StyleID="ce4"><Data ss:Type="Number">5</Data></Cell><Cell ss:StyleID="ce4"><Data ss:Type="Number">15</Data></Cell><Cell ss:StyleID="ce4"><Data ss:Type="Number">16</Data></Cell><Cell ss:StyleID="ce4"><Data ss:Type="Number">20</Data></Cell><Cell ss:StyleID="ce4"><Data ss:Type="Number">0</Data></Cell><Cell ss:StyleID="ce4"><Data ss:Type="Number">7</Data></Cell><Cell ss:StyleID="ce4"><Data ss:Type="Number">15</Data></Cell><Cell ss:StyleID="ce4"><Data ss:Type="Number">17</Data></Cell><Cell ss:StyleID="ce4"><Data ss:Type="Number">15</Data></Cell><Cell ss:StyleID="ce4"><Data ss:Type="Number">19</Data></Cell><Cell ss:StyleID="ce4"><Data ss:Type="Number">17</Data></Cell><Cell ss:StyleID="ce4"><Data ss:Type="Number">16</Data></Cell><Cell ss:StyleID="ce4"><Data ss:Type="Number">9</Data></Cell><Cell ss:StyleID="ce4"><Data ss:Type="Number">20</Data></Cell><Cell ss:StyleID="ce4"><Data ss:Type="Number">23</Data></Cell><Cell ss:StyleID="ce4"><Data ss:Type="Number">24</Data></Cell><Cell ss:StyleID="ce4"><Data ss:Type="Number">22</Data></Cell><Cell ss:StyleID="ce4"><Data ss:Type="Number">21</Data></Cell><Cell ss:StyleID="ce4"><Data ss:Type="Number">13</Data></Cell><Cell ss:StyleID="ce4"><Data ss:Type="Number">6</Data></Cell><Cell ss:StyleID="ce4"><Data ss:Type="Number">16</Data></Cell><Cell ss:StyleID="ce4"><Data ss:Type="Number">20</Data></Cell><Cell ss:StyleID="ce4"><Data ss:Type="Number">25</Data></Cell><Cell ss:StyleID="ce4"><Data ss:Type="Number">29</Data></Cell><Cell ss:StyleID="ce4"><Data ss:Type="Number">31</Data></Cell><Cell ss:StyleID="ce4"><Data ss:Type="Number">30</Data></Cell><Cell ss:StyleID="ce4"><Data ss:Type="Number">29</Data></Cell><Cell ss:StyleID="ce4"><Data ss:Type="Number">18</Data></Cell><Cell ss:StyleID="ce4"><Data ss:Type="Number">16</Data></Cell><Cell ss:StyleID="ce4"><Data ss:Type="Number">20</Data></Cell><Cell ss:StyleID="ce4"><Data ss:Type="Number">26</Data></Cell><Cell ss:StyleID="ce4"><Data ss:Type="Number">30</Data></Cell><Cell ss:StyleID="ce4"><Data ss:Type="Number">32</Data></Cell><Cell ss:StyleID="ce4"><Data ss:Type="Number">20</Data></Cell><Cell ss:StyleID="ce4"><Data ss:Type="Number">26</Data></Cell><Cell ss:StyleID="ce4"><Data ss:Type="Number">26</Data></Cell><Cell ss:StyleID="ce4"><Data ss:Type="Number">17</Data></Cell><Cell ss:StyleID="ce4"><Data ss:Type="Number">25</Data></Cell><Cell ss:StyleID="ce4"><Data ss:Type="Number">30</Data></Cell><Cell ss:StyleID="ce4"><Data ss:Type="Number">28</Data></Cell><Cell ss:StyleID="ce4"><Data ss:Type="Number">29</Data></Cell><Cell ss:StyleID="ce4"><Data ss:Type="Number">26</Data></Cell><Cell ss:StyleID="ce4"><Data ss:Type="Number">27</Data></Cell><Cell ss:StyleID="ce4"><Data ss:Type="Number">23</Data></Cell><Cell ss:StyleID="ce4"><Data ss:Type="Number">24</Data></Cell><Cell ss:StyleID="ce4"><Data ss:Type="Number">26</Data></Cell><Cell ss:StyleID="ce4"><Data ss:Type="Number">26</Data></Cell><Cell ss:StyleID="ce4"><Data ss:Type="Number">29</Data></Cell><Cell ss:StyleID="ce4"><Data ss:Type="Number">16</Data></Cell><Cell ss:StyleID="ce4"><Data ss:Type="Number">25</Data></Cell><Cell ss:StyleID="ce4"><Data ss:Type="Number">25</Data></Cell><Cell ss:StyleID="ce4"><Data ss:Type="Number">24</Data></Cell><Cell ss:StyleID="ce4"><Data ss:Type="Number">29</Data></Cell><Cell ss:StyleID="ce4"><Data ss:Type="Number">26</Data></Cell><Cell ss:Index="1024" ss:StyleID="ce19"/></Row><Row ss:AutoFitHeight="0" ss:Height="15.7606"><Cell ss:StyleID="ce4"><Data ss:Type="Number">0</Data></Cell><Cell ss:StyleID="ce4"><Data ss:Type="Number">50</Data></Cell><Cell ss:StyleID="ce4"><Data ss:Type="Number">2</Data></Cell><Cell ss:StyleID="ce4"><Data ss:Type="Number">1</Data></Cell><Cell ss:StyleID="ce19"><Data ss:Type="Number">0</Data></Cell><Cell ss:StyleID="ce19"><Data ss:Type="String">-0.75</Data></Cell><Cell ss:StyleID="ce4"><Data ss:Type="Number">11</Data></Cell><Cell ss:StyleID="ce4"><Data ss:Type="Number">0</Data></Cell><Cell ss:StyleID="ce4"><Data ss:Type="Number">1</Data></Cell><Cell ss:StyleID="ce19"><Data ss:Type="String">-0.27</Data></Cell><Cell ss:StyleID="ce19"><Data ss:Type="String">1.52</Data></Cell><Cell ss:StyleID="ce4"><Data ss:Type="Number">1</Data></Cell><Cell ss:StyleID="ce4"><Data ss:Type="Number">0</Data></Cell><Cell ss:StyleID="ce4"><Data ss:Type="Number">100</Data></Cell><Cell ss:StyleID="ce4"><Data ss:Type="Number">69</Data></Cell><Cell ss:StyleID="ce4"><Data ss:Type="Number">121</Data></Cell><Cell ss:StyleID="ce4"><Data ss:Type="Number">83</Data></Cell><Cell ss:StyleID="ce4"><Data ss:Type="Number">125</Data></Cell><Cell ss:StyleID="ce4"><Data ss:Type="Number">103</Data></Cell><Cell ss:StyleID="ce4"><Data ss:Type="Number">100</Data></Cell><Cell ss:StyleID="ce4"><Data ss:Type="Number">66</Data></Cell><Cell ss:StyleID="ce4"><Data ss:Type="Number">84</Data></Cell><Cell ss:StyleID="ce4"><Data ss:Type="Number">96</Data></Cell><Cell ss:StyleID="ce4"><Data ss:Type="Number">120</Data></Cell><Cell ss:StyleID="ce4"><Data ss:Type="Number">160</Data></Cell><Cell ss:StyleID="ce4"><Data ss:Type="Number">67</Data></Cell><Cell ss:StyleID="ce4"><Data ss:Type="Number">49</Data></Cell><Cell ss:StyleID="ce4"><Data ss:Type="Number">90</Data></Cell><Cell ss:StyleID="ce4"><Data ss:Type="Number">168</Data></Cell><Cell ss:StyleID="ce4"><Data ss:Type="Number">93</Data></Cell><Cell ss:StyleID="ce19"><Data ss:Type="String">-0.66</Data></Cell><Cell ss:StyleID="ce19"><Data ss:Type="String">3.88</Data></Cell><Cell ss:StyleID="ce4"><Data ss:Type="Number">0</Data></Cell><Cell ss:StyleID="ce4"><Data ss:Type="Number">0</Data></Cell><Cell ss:StyleID="ce4"><Data ss:Type="Number">93</Data></Cell><Cell ss:StyleID="ce19"><Data ss:Type="String">1.33</Data></Cell><Cell ss:StyleID="ce19"><Data ss:Type="String">1.93</Data></Cell><Cell ss:StyleID="ce19"><Data ss:Type="String">0.31</Data></Cell><Cell ss:StyleID="ce19"><Data ss:Type="String">0.55</Data></Cell><Cell ss:StyleID="ce19"><Data ss:Type="String">0.46</Data></Cell><Cell ss:StyleID="ce19"><Data ss:Type="String">0.125</Data></Cell><Cell ss:StyleID="ce24"><Data ss:Type="Number">1</Data></Cell><Cell ss:StyleID="ce24"><Data ss:Type="Number">1</Data></Cell><Cell ss:StyleID="ce24"><Data ss:Type="Number">1</Data></Cell><Cell ss:StyleID="ce4"><Data ss:Type="Number">3</Data></Cell><Cell ss:StyleID="ce4"><Data ss:Type="Number">2</Data></Cell><Cell ss:StyleID="ce4"><Data ss:Type="Number">1</Data></Cell><Cell ss:StyleID="ce4"><Data ss:Type="Number">2</Data></Cell><Cell ss:StyleID="ce4"><Data ss:Type="Number">5</Data></Cell><Cell ss:StyleID="ce4"><Data ss:Type="Number">27</Data></Cell><Cell ss:StyleID="ce4"><Data ss:Type="Number">29</Data></Cell><Cell ss:StyleID="ce4"><Data ss:Type="Number">29</Data></Cell><Cell ss:StyleID="ce4"><Data ss:Type="Number">30</Data></Cell><Cell ss:StyleID="ce4"><Data ss:Type="Number">28</Data></Cell><Cell ss:StyleID="ce4"><Data ss:Type="Number">29</Data></Cell><Cell ss:StyleID="ce4"><Data ss:Type="Number">29</Data></Cell><Cell ss:StyleID="ce4"><Data ss:Type="Number">29</Data></Cell><Cell ss:StyleID="ce4"><Data ss:Type="Number">31</Data></Cell><Cell ss:StyleID="ce4"><Data ss:Type="Number">31</Data></Cell><Cell ss:StyleID="ce4"><Data ss:Type="Number">23</Data></Cell><Cell ss:StyleID="ce4"><Data ss:Type="Number">31</Data></Cell><Cell ss:StyleID="ce4"><Data ss:Type="Number">33</Data></Cell><Cell ss:StyleID="ce4"><Data ss:Type="Number">31</Data></Cell><Cell ss:StyleID="ce4"><Data ss:Type="Number">32</Data></Cell><Cell ss:StyleID="ce4"><Data ss:Type="Number">32</Data></Cell><Cell ss:StyleID="ce4"><Data ss:Type="Number">32</Data></Cell><Cell ss:StyleID="ce4"><Data ss:Type="Number">28</Data></Cell><Cell ss:StyleID="ce4"><Data ss:Type="Number">30</Data></Cell><Cell ss:StyleID="ce4"><Data ss:Type="Number">29</Data></Cell><Cell ss:StyleID="ce4"><Data ss:Type="Number">31</Data></Cell><Cell ss:StyleID="ce4"><Data ss:Type="Number">32</Data></Cell><Cell ss:StyleID="ce4"><Data ss:Type="Number">32</Data></Cell><Cell ss:StyleID="ce4"><Data ss:Type="Number">34</Data></Cell><Cell ss:StyleID="ce4"><Data ss:Type="Number">31</Data></Cell><Cell ss:StyleID="ce4"><Data ss:Type="Number">31</Data></Cell><Cell ss:StyleID="ce4"><Data ss:Type="Number">27</Data></Cell><Cell ss:StyleID="ce4"><Data ss:Type="Number">29</Data></Cell><Cell ss:StyleID="ce4"><Data ss:Type="Number">32</Data></Cell><Cell ss:StyleID="ce4"><Data ss:Type="Number">32</Data></Cell><Cell ss:StyleID="ce4"><Data ss:Type="Number">34</Data></Cell><Cell ss:StyleID="ce4"><Data ss:Type="Number">35</Data></Cell><Cell ss:StyleID="ce4"><Data ss:Type="Number">32</Data></Cell><Cell ss:StyleID="ce4"><Data ss:Type="Number">33</Data></Cell><Cell ss:StyleID="ce4"><Data ss:Type="Number">27</Data></Cell><Cell ss:StyleID="ce4"><Data ss:Type="Number">30</Data></Cell><Cell ss:StyleID="ce4"><Data ss:Type="Number">32</Data></Cell><Cell ss:StyleID="ce4"><Data ss:Type="Number">32</Data></Cell><Cell ss:StyleID="ce4"><Data ss:Type="Number">33</Data></Cell><Cell ss:StyleID="ce4"><Data ss:Type="Number">33</Data></Cell><Cell ss:StyleID="ce4"><Data ss:Type="Number">32</Data></Cell><Cell ss:StyleID="ce4"><Data ss:Type="Number">29</Data></Cell><Cell ss:StyleID="ce4"><Data ss:Type="Number">31</Data></Cell><Cell ss:StyleID="ce4"><Data ss:Type="Number">31</Data></Cell><Cell ss:StyleID="ce4"><Data ss:Type="Number">32</Data></Cell><Cell ss:StyleID="ce4"><Data ss:Type="Number">33</Data></Cell><Cell ss:StyleID="ce4"><Data ss:Type="Number">32</Data></Cell><Cell ss:StyleID="ce4"><Data ss:Type="Number">32</Data></Cell><Cell ss:StyleID="ce4"><Data ss:Type="Number">28</Data></Cell><Cell ss:StyleID="ce4"><Data ss:Type="Number">30</Data></Cell><Cell ss:StyleID="ce4"><Data ss:Type="Number">33</Data></Cell><Cell ss:StyleID="ce4"><Data ss:Type="Number">29</Data></Cell><Cell ss:Index="1024" ss:StyleID="ce19"/></Row><Row ss:AutoFitHeight="0" ss:Height="15.7606"><Cell ss:StyleID="ce4"><Data ss:Type="Number">0</Data></Cell><Cell ss:StyleID="ce4"><Data ss:Type="Number">51</Data></Cell><Cell ss:StyleID="ce4"><Data ss:Type="Number">2</Data></Cell><Cell ss:StyleID="ce4"><Data ss:Type="Number">1</Data></Cell><Cell ss:StyleID="ce19"><Data ss:Type="Number">0</Data></Cell><Cell ss:StyleID="ce19"><Data ss:Type="String">1.5</Data></Cell><Cell ss:StyleID="ce4"><Data ss:Type="Number">16</Data></Cell><Cell ss:StyleID="ce4"><Data ss:Type="Number">0</Data></Cell><Cell ss:StyleID="ce4"><Data ss:Type="Number">1</Data></Cell><Cell ss:StyleID="ce19"><Data ss:Type="String">0.65</Data></Cell><Cell ss:StyleID="ce19"><Data ss:Type="String">1.42</Data></Cell><Cell ss:StyleID="ce4"><Data ss:Type="Number">1</Data></Cell><Cell ss:StyleID="ce4"><Data ss:Type="Number">0</Data></Cell><Cell ss:StyleID="ce4"><Data ss:Type="Number">92</Data></Cell><Cell ss:StyleID="ce4"><Data ss:Type="Number">61</Data></Cell><Cell ss:StyleID="ce4"><Data ss:Type="Number">128</Data></Cell><Cell ss:StyleID="ce4"><Data ss:Type="Number">60</Data></Cell><Cell ss:StyleID="ce4"><Data ss:Type="Number">121</Data></Cell><Cell ss:StyleID="ce4"><Data ss:Type="Number">115</Data></Cell><Cell ss:StyleID="ce4"><Data ss:Type="Number">77</Data></Cell><Cell ss:StyleID="ce4"><Data ss:Type="Number">42</Data></Cell><Cell ss:StyleID="ce4"><Data ss:Type="Number">61</Data></Cell><Cell ss:StyleID="ce4"><Data ss:Type="Number">85</Data></Cell><Cell ss:StyleID="ce4"><Data ss:Type="Number">140</Data></Cell><Cell ss:StyleID="ce4"><Data ss:Type="Number">137</Data></Cell><Cell ss:StyleID="ce4"><Data ss:Type="Number">65</Data></Cell><Cell ss:StyleID="ce4"><Data ss:Type="Number">50</Data></Cell><Cell ss:StyleID="ce4"><Data ss:Type="Number">68</Data></Cell><Cell ss:StyleID="ce4"><Data ss:Type="Number">127</Data></Cell><Cell ss:StyleID="ce4"><Data ss:Type="Number">141</Data></Cell><Cell ss:StyleID="ce19"><Data ss:Type="String">0.16</Data></Cell><Cell ss:StyleID="ce19"><Data ss:Type="String">3.43</Data></Cell><Cell ss:StyleID="ce4"><Data ss:Type="Number">0</Data></Cell><Cell ss:StyleID="ce4"><Data ss:Type="Number">0</Data></Cell><Cell ss:StyleID="ce4"><Data ss:Type="Number">89</Data></Cell><Cell ss:StyleID="ce19"><Data ss:Type="String">1.47</Data></Cell><Cell ss:StyleID="ce19"><Data ss:Type="String">1.65</Data></Cell><Cell ss:StyleID="ce19"><Data ss:Type="String">0.11</Data></Cell><Cell><Data ss:Type="String">0.32</Data></Cell><Cell><Data ss:Type="String">0.32</Data></Cell><Cell ss:StyleID="ce19"><Data ss:Type="String">0.039</Data></Cell><Cell ss:StyleID="ce24"><Data ss:Type="Number">1</Data></Cell><Cell ss:StyleID="ce24"><Data ss:Type="Number">1</Data></Cell><Cell ss:StyleID="ce24"><Data ss:Type="Number">1</Data></Cell><Cell ss:StyleID="ce4"><Data ss:Type="Number">3</Data></Cell><Cell ss:StyleID="ce4"><Data ss:Type="Number">1</Data></Cell><Cell ss:StyleID="ce4"><Data ss:Type="Number">1</Data></Cell><Cell ss:StyleID="ce4"><Data ss:Type="Number">2</Data></Cell><Cell ss:StyleID="ce4"><Data ss:Type="Number">4</Data></Cell><Cell ss:StyleID="ce4"><Data ss:Type="Number">27</Data></Cell><Cell ss:StyleID="ce4"><Data ss:Type="Number">29</Data></Cell><Cell ss:StyleID="ce4"><Data ss:Type="Number">29</Data></Cell><Cell ss:StyleID="ce4"><Data ss:Type="Number">25</Data></Cell><Cell ss:StyleID="ce4"><Data ss:Type="Number">30</Data></Cell><Cell ss:StyleID="ce4"><Data ss:Type="Number">29</Data></Cell><Cell ss:StyleID="ce4"><Data ss:Type="Number">31</Data></Cell><Cell ss:StyleID="ce4"><Data ss:Type="Number">32</Data></Cell><Cell ss:StyleID="ce4"><Data ss:Type="Number">32</Data></Cell><Cell ss:StyleID="ce4"><Data ss:Type="Number">34</Data></Cell><Cell ss:StyleID="ce4"><Data ss:Type="Number">32</Data></Cell><Cell ss:StyleID="ce4"><Data ss:Type="Number">32</Data></Cell><Cell ss:StyleID="ce4"><Data ss:Type="Number">31</Data></Cell><Cell ss:StyleID="ce4"><Data ss:Type="Number">32</Data></Cell><Cell ss:StyleID="ce4"><Data ss:Type="Number">32</Data></Cell><Cell ss:StyleID="ce4"><Data ss:Type="Number">32</Data></Cell><Cell ss:StyleID="ce4"><Data ss:Type="Number">34</Data></Cell><Cell ss:StyleID="ce4"><Data ss:Type="Number">32</Data></Cell><Cell ss:StyleID="ce4"><Data ss:Type="Number">27</Data></Cell><Cell ss:StyleID="ce4"><Data ss:Type="Number">30</Data></Cell><Cell ss:StyleID="ce4"><Data ss:Type="Number">34</Data></Cell><Cell ss:StyleID="ce4"><Data ss:Type="Number">33</Data></Cell><Cell ss:StyleID="ce4"><Data ss:Type="Number">33</Data></Cell><Cell ss:StyleID="ce4"><Data ss:Type="Number">32</Data></Cell><Cell ss:StyleID="ce4"><Data ss:Type="Number">30</Data></Cell><Cell ss:StyleID="ce4"><Data ss:Type="Number">32</Data></Cell><Cell ss:StyleID="ce4"><Data ss:Type="Number">28</Data></Cell><Cell ss:StyleID="ce4"><Data ss:Type="Number">30</Data></Cell><Cell ss:StyleID="ce4"><Data ss:Type="Number">32</Data></Cell><Cell ss:StyleID="ce4"><Data ss:Type="Number">33</Data></Cell><Cell ss:StyleID="ce4"><Data ss:Type="Number">33</Data></Cell><Cell ss:StyleID="ce4"><Data ss:Type="Number">33</Data></Cell><Cell ss:StyleID="ce4"><Data ss:Type="Number">33</Data></Cell><Cell ss:StyleID="ce4"><Data ss:Type="Number">32</Data></Cell><Cell ss:StyleID="ce4"><Data ss:Type="Number">30</Data></Cell><Cell ss:StyleID="ce4"><Data ss:Type="Number">32</Data></Cell><Cell ss:StyleID="ce4"><Data ss:Type="Number">33</Data></Cell><Cell ss:StyleID="ce4"><Data ss:Type="Number">33</Data></Cell><Cell ss:StyleID="ce4"><Data ss:Type="Number">32</Data></Cell><Cell ss:StyleID="ce4"><Data ss:Type="Number">33</Data></Cell><Cell ss:StyleID="ce4"><Data ss:Type="Number">32</Data></Cell><Cell ss:StyleID="ce4"><Data ss:Type="Number">32</Data></Cell><Cell ss:StyleID="ce4"><Data ss:Type="Number">31</Data></Cell><Cell ss:StyleID="ce4"><Data ss:Type="Number">31</Data></Cell><Cell ss:StyleID="ce4"><Data ss:Type="Number">30</Data></Cell><Cell ss:StyleID="ce4"><Data ss:Type="Number">30</Data></Cell><Cell ss:StyleID="ce4"><Data ss:Type="Number">31</Data></Cell><Cell ss:StyleID="ce4"><Data ss:Type="Number">33</Data></Cell><Cell ss:StyleID="ce4"><Data ss:Type="Number">27</Data></Cell><Cell ss:StyleID="ce4"><Data ss:Type="Number">31</Data></Cell><Cell ss:StyleID="ce4"><Data ss:Type="Number">31</Data></Cell><Cell ss:StyleID="ce4"><Data ss:Type="Number">32</Data></Cell><Cell ss:Index="1024" ss:StyleID="ce19"/></Row><Row ss:AutoFitHeight="0" ss:Height="15.7606"><Cell ss:StyleID="ce4"><Data ss:Type="Number">0</Data></Cell><Cell ss:StyleID="ce4"><Data ss:Type="Number">64</Data></Cell><Cell ss:StyleID="ce4"><Data ss:Type="Number">1</Data></Cell><Cell ss:StyleID="ce4"><Data ss:Type="Number">1</Data></Cell><Cell><Data ss:Type="Number">0</Data></Cell><Cell><Data ss:Type="Number">0</Data></Cell><Cell ss:StyleID="ce4"><Data ss:Type="Number">12</Data></Cell><Cell ss:StyleID="ce4"><Data ss:Type="Number">0</Data></Cell><Cell ss:StyleID="ce4"><Data ss:Type="Number">1</Data></Cell><Cell ss:StyleID="ce19"><Data ss:Type="String">-3.05</Data></Cell><Cell ss:StyleID="ce19"><Data ss:Type="String">2.88</Data></Cell><Cell ss:StyleID="ce4"><Data ss:Type="Number">3</Data></Cell><Cell ss:StyleID="ce4"><Data ss:Type="Number">1</Data></Cell><Cell ss:StyleID="ce4"><Data ss:Type="Number">97</Data></Cell><Cell ss:StyleID="ce4"><Data ss:Type="Number">70</Data></Cell><Cell ss:StyleID="ce4"><Data ss:Type="Number">121</Data></Cell><Cell ss:StyleID="ce4"><Data ss:Type="Number">74</Data></Cell><Cell ss:StyleID="ce4"><Data ss:Type="Number">122</Data></Cell><Cell ss:StyleID="ce4"><Data ss:Type="Number">98</Data></Cell><Cell ss:StyleID="ce4"><Data ss:Type="Number">104</Data></Cell><Cell ss:StyleID="ce4"><Data ss:Type="Number">62</Data></Cell><Cell ss:StyleID="ce4"><Data ss:Type="Number">55</Data></Cell><Cell ss:StyleID="ce4"><Data ss:Type="Number">96</Data></Cell><Cell ss:StyleID="ce4"><Data ss:Type="Number">129</Data></Cell><Cell ss:StyleID="ce4"><Data ss:Type="Number">141</Data></Cell><Cell ss:StyleID="ce4"><Data ss:Type="Number">75</Data></Cell><Cell ss:StyleID="ce4"><Data ss:Type="Number">51</Data></Cell><Cell ss:StyleID="ce4"><Data ss:Type="Number">83</Data></Cell><Cell ss:StyleID="ce4"><Data ss:Type="Number">149</Data></Cell><Cell ss:StyleID="ce4"><Data ss:Type="Number">115</Data></Cell><Cell ss:StyleID="ce19"><Data ss:Type="String">-0.22</Data></Cell><Cell ss:StyleID="ce19"><Data ss:Type="String">5.1</Data></Cell><Cell ss:StyleID="ce4"><Data ss:Type="Number">0</Data></Cell><Cell ss:StyleID="ce4"><Data ss:Type="Number">0</Data></Cell><Cell ss:StyleID="ce4"><Data ss:Type="Number">97</Data></Cell><Cell ss:StyleID="ce19"><Data ss:Type="String">1.34</Data></Cell><Cell ss:StyleID="ce19"><Data ss:Type="String">1.79</Data></Cell><Cell ss:StyleID="ce19"><Data ss:Type="String">0.25</Data></Cell><Cell ss:StyleID="ce19"><Data ss:Type="String">0.49</Data></Cell><Cell ss:StyleID="ce19"><Data ss:Type="String">0.47</Data></Cell><Cell ss:StyleID="ce19"><Data ss:Type="String">0.067</Data></Cell><Cell ss:StyleID="ce24"><Data ss:Type="Number">2</Data></Cell><Cell ss:StyleID="ce24"><Data ss:Type="Number">2</Data></Cell><Cell ss:StyleID="ce24"><Data ss:Type="Number">2</Data></Cell><Cell ss:StyleID="ce4"><Data ss:Type="Number">6</Data></Cell><Cell ss:StyleID="ce4"><Data ss:Type="Number">2</Data></Cell><Cell ss:StyleID="ce4"><Data ss:Type="Number">4</Data></Cell><Cell ss:StyleID="ce4"><Data ss:Type="Number">2</Data></Cell><Cell ss:StyleID="ce4"><Data ss:Type="Number">8</Data></Cell><Cell ss:StyleID="ce4"><Data ss:Type="Number">25</Data></Cell><Cell ss:StyleID="ce4"><Data ss:Type="Number">22</Data></Cell><Cell ss:StyleID="ce4"><Data ss:Type="Number">17</Data></Cell><Cell ss:StyleID="ce4"><Data ss:Type="Number">21</Data></Cell><Cell ss:StyleID="ce4"><Data ss:Type="Number">19</Data></Cell><Cell ss:StyleID="ce4"><Data ss:Type="Number">24</Data></Cell><Cell ss:StyleID="ce4"><Data ss:Type="Number">26</Data></Cell><Cell ss:StyleID="ce4"><Data ss:Type="Number">27</Data></Cell><Cell ss:StyleID="ce4"><Data ss:Type="Number">13</Data></Cell><Cell ss:StyleID="ce4"><Data ss:Type="Number">20</Data></Cell><Cell ss:StyleID="ce4"><Data ss:Type="Number">22</Data></Cell><Cell ss:StyleID="ce4"><Data ss:Type="Number">29</Data></Cell><Cell ss:StyleID="ce4"><Data ss:Type="Number">29</Data></Cell><Cell ss:StyleID="ce4"><Data ss:Type="Number">29</Data></Cell><Cell ss:StyleID="ce4"><Data ss:Type="Number">30</Data></Cell><Cell ss:StyleID="ce4"><Data ss:Type="Number">28</Data></Cell><Cell ss:StyleID="ce4"><Data ss:Type="Number">21</Data></Cell><Cell ss:StyleID="ce4"><Data ss:Type="Number">24</Data></Cell><Cell ss:StyleID="ce4"><Data ss:Type="Number">19</Data></Cell><Cell ss:StyleID="ce4"><Data ss:Type="Number">24</Data></Cell><Cell ss:StyleID="ce4"><Data ss:Type="Number">27</Data></Cell><Cell ss:StyleID="ce4"><Data ss:Type="Number">28</Data></Cell><Cell ss:StyleID="ce4"><Data ss:Type="Number">32</Data></Cell><Cell ss:StyleID="ce4"><Data ss:Type="Number">30</Data></Cell><Cell ss:StyleID="ce4"><Data ss:Type="Number">29</Data></Cell><Cell ss:StyleID="ce4"><Data ss:Type="Number">27</Data></Cell><Cell ss:StyleID="ce4"><Data ss:Type="Number">23</Data></Cell><Cell ss:StyleID="ce4"><Data ss:Type="Number">27</Data></Cell><Cell ss:StyleID="ce4"><Data ss:Type="Number">28</Data></Cell><Cell ss:StyleID="ce4"><Data ss:Type="Number">28</Data></Cell><Cell ss:StyleID="ce4"><Data ss:Type="Number">30</Data></Cell><Cell ss:StyleID="ce4"><Data ss:Type="Number">33</Data></Cell><Cell ss:StyleID="ce4"><Data ss:Type="Number">29</Data></Cell><Cell ss:StyleID="ce4"><Data ss:Type="Number">26</Data></Cell><Cell ss:StyleID="ce4"><Data ss:Type="Number">23</Data></Cell><Cell ss:StyleID="ce4"><Data ss:Type="Number">30</Data></Cell><Cell ss:StyleID="ce4"><Data ss:Type="Number">30</Data></Cell><Cell ss:StyleID="ce4"><Data ss:Type="Number">29</Data></Cell><Cell ss:StyleID="ce4"><Data ss:Type="Number">28</Data></Cell><Cell ss:StyleID="ce4"><Data ss:Type="Number">30</Data></Cell><Cell ss:StyleID="ce4"><Data ss:Type="Number">28</Data></Cell><Cell ss:StyleID="ce4"><Data ss:Type="Number">26</Data></Cell><Cell ss:StyleID="ce4"><Data ss:Type="Number">30</Data></Cell><Cell ss:StyleID="ce4"><Data ss:Type="Number">29</Data></Cell><Cell ss:StyleID="ce4"><Data ss:Type="Number">28</Data></Cell><Cell ss:StyleID="ce4"><Data ss:Type="Number">29</Data></Cell><Cell ss:StyleID="ce4"><Data ss:Type="Number">30</Data></Cell><Cell ss:StyleID="ce4"><Data ss:Type="Number">26</Data></Cell><Cell ss:StyleID="ce4"><Data ss:Type="Number">20</Data></Cell><Cell ss:StyleID="ce4"><Data ss:Type="Number">23</Data></Cell><Cell ss:StyleID="ce4"><Data ss:Type="Number">27</Data></Cell><Cell ss:StyleID="ce4"><Data ss:Type="Number">30</Data></Cell><Cell ss:Index="1024" ss:StyleID="ce19"/></Row><Row ss:Index="33" ss:AutoFitHeight="0" ss:Height="15.7606"><Cell ss:StyleID="ce4"><Data ss:Type="Number">0</Data></Cell><Cell ss:StyleID="ce4"><Data ss:Type="Number">51</Data></Cell><Cell ss:StyleID="ce4"><Data ss:Type="Number">1</Data></Cell><Cell ss:StyleID="ce4"><Data ss:Type="Number">1</Data></Cell><Cell ss:StyleID="ce19"><Data ss:Type="Number">0</Data></Cell><Cell ss:StyleID="ce19"><Data ss:Type="String">-0.5</Data></Cell><Cell ss:StyleID="ce4"><Data ss:Type="Number">10</Data></Cell><Cell ss:StyleID="ce4"><Data ss:Type="Number">0</Data></Cell><Cell ss:StyleID="ce4"><Data ss:Type="Number">1</Data></Cell><Cell ss:StyleID="ce19"><Data ss:Type="String">-0.64</Data></Cell><Cell ss:StyleID="ce19"><Data ss:Type="String">1.78</Data></Cell><Cell ss:StyleID="ce4"><Data ss:Type="Number">2</Data></Cell><Cell ss:StyleID="ce4"><Data ss:Type="Number">0</Data></Cell><Cell ss:StyleID="ce4"><Data ss:Type="Number">80</Data></Cell><Cell ss:StyleID="ce4"><Data ss:Type="Number">52</Data></Cell><Cell ss:StyleID="ce4"><Data ss:Type="Number">109</Data></Cell><Cell ss:StyleID="ce4"><Data ss:Type="Number">59</Data></Cell><Cell ss:StyleID="ce4"><Data ss:Type="Number">99</Data></Cell><Cell ss:StyleID="ce4"><Data ss:Type="Number">108</Data></Cell><Cell ss:StyleID="ce4"><Data ss:Type="Number">79</Data></Cell><Cell ss:StyleID="ce4"><Data ss:Type="Number">36</Data></Cell><Cell ss:StyleID="ce4"><Data ss:Type="Number">62</Data></Cell><Cell ss:StyleID="ce4"><Data ss:Type="Number">77</Data></Cell><Cell ss:StyleID="ce4"><Data ss:Type="Number">114</Data></Cell><Cell ss:StyleID="ce4"><Data ss:Type="Number">107</Data></Cell><Cell ss:StyleID="ce4"><Data ss:Type="Number">49</Data></Cell><Cell ss:StyleID="ce4"><Data ss:Type="Number">42</Data></Cell><Cell ss:StyleID="ce4"><Data ss:Type="Number">65</Data></Cell><Cell ss:StyleID="ce4"><Data ss:Type="Number">124</Data></Cell><Cell ss:StyleID="ce4"><Data ss:Type="Number">94</Data></Cell><Cell ss:StyleID="ce19"><Data ss:Type="String">-0.45</Data></Cell><Cell ss:StyleID="ce19"><Data ss:Type="String">3.79</Data></Cell><Cell ss:StyleID="ce4"><Data ss:Type="Number">0</Data></Cell><Cell ss:StyleID="ce4"><Data ss:Type="Number">1</Data></Cell><Cell ss:StyleID="ce4"><Data ss:Type="Number">75</Data></Cell><Cell ss:StyleID="ce19"><Data ss:Type="String">1.44</Data></Cell><Cell ss:StyleID="ce19"><Data ss:Type="String">1.97</Data></Cell><Cell ss:StyleID="ce19"><Data ss:Type="String">0.27</Data></Cell><Cell ss:StyleID="ce19"><Data ss:Type="String">0.51</Data></Cell><Cell ss:StyleID="ce19"><Data ss:Type="String">0.47</Data></Cell><Cell ss:StyleID="ce19"><Data ss:Type="String">0.152</Data></Cell><Cell ss:StyleID="ce24"><Data ss:Type="Number">2</Data></Cell><Cell ss:StyleID="ce24"><Data ss:Type="Number">3</Data></Cell><Cell ss:StyleID="ce24"><Data ss:Type="Number">2</Data></Cell><Cell ss:StyleID="ce4"><Data ss:Type="Number">7</Data></Cell><Cell ss:StyleID="ce4"><Data ss:Type="Number">3</Data></Cell><Cell ss:StyleID="ce4"><Data ss:Type="Number">2</Data></Cell><Cell ss:StyleID="ce4"><Data ss:Type="Number">3</Data></Cell><Cell ss:StyleID="ce4"><Data ss:Type="Number">8</Data></Cell><Cell ss:StyleID="ce4"><Data ss:Type="Number">26</Data></Cell><Cell ss:StyleID="ce4"><Data ss:Type="Number">25</Data></Cell><Cell ss:StyleID="ce4"><Data ss:Type="Number">26</Data></Cell><Cell ss:StyleID="ce4"><Data ss:Type="Number">25</Data></Cell><Cell ss:StyleID="ce4"><Data ss:Type="Number">31</Data></Cell><Cell ss:StyleID="ce4"><Data ss:Type="Number">30</Data></Cell><Cell ss:StyleID="ce4"><Data ss:Type="Number">27</Data></Cell><Cell ss:StyleID="ce4"><Data ss:Type="Number">29</Data></Cell><Cell ss:StyleID="ce4"><Data ss:Type="Number">27</Data></Cell><Cell ss:StyleID="ce4"><Data ss:Type="Number">25</Data></Cell><Cell ss:StyleID="ce4"><Data ss:Type="Number">28</Data></Cell><Cell ss:StyleID="ce4"><Data ss:Type="Number">30</Data></Cell><Cell ss:StyleID="ce4"><Data ss:Type="Number">31</Data></Cell><Cell ss:StyleID="ce4"><Data ss:Type="Number">31</Data></Cell><Cell ss:StyleID="ce4"><Data ss:Type="Number">27</Data></Cell><Cell ss:StyleID="ce4"><Data ss:Type="Number">29</Data></Cell><Cell ss:StyleID="ce4"><Data ss:Type="Number">28</Data></Cell><Cell ss:StyleID="ce4"><Data ss:Type="Number">24</Data></Cell><Cell ss:StyleID="ce4"><Data ss:Type="Number">29</Data></Cell><Cell ss:StyleID="ce4"><Data ss:Type="Number">30</Data></Cell><Cell ss:StyleID="ce4"><Data ss:Type="Number">31</Data></Cell><Cell ss:StyleID="ce4"><Data ss:Type="Number">31</Data></Cell><Cell ss:StyleID="ce4"><Data ss:Type="Number">32</Data></Cell><Cell ss:StyleID="ce4"><Data ss:Type="Number">30</Data></Cell><Cell ss:StyleID="ce4"><Data ss:Type="Number">32</Data></Cell><Cell ss:StyleID="ce4"><Data ss:Type="Number">29</Data></Cell><Cell ss:StyleID="ce4"><Data ss:Type="Number">30</Data></Cell><Cell ss:StyleID="ce4"><Data ss:Type="Number">31</Data></Cell><Cell ss:StyleID="ce4"><Data ss:Type="Number">32</Data></Cell><Cell ss:StyleID="ce4"><Data ss:Type="Number">30</Data></Cell><Cell ss:StyleID="ce4"><Data ss:Type="Number">33</Data></Cell><Cell ss:StyleID="ce4"><Data ss:Type="Number">32</Data></Cell><Cell ss:StyleID="ce4"><Data ss:Type="Number">32</Data></Cell><Cell ss:StyleID="ce4"><Data ss:Type="Number">32</Data></Cell><Cell ss:StyleID="ce4"><Data ss:Type="Number">29</Data></Cell><Cell ss:StyleID="ce4"><Data ss:Type="Number">34</Data></Cell><Cell ss:StyleID="ce4"><Data ss:Type="Number">32</Data></Cell><Cell ss:StyleID="ce4"><Data ss:Type="Number">29</Data></Cell><Cell ss:StyleID="ce4"><Data ss:Type="Number">32</Data></Cell><Cell ss:StyleID="ce4"><Data ss:Type="Number">33</Data></Cell><Cell ss:StyleID="ce4"><Data ss:Type="Number">30</Data></Cell><Cell ss:StyleID="ce4"><Data ss:Type="Number">30</Data></Cell><Cell ss:StyleID="ce4"><Data ss:Type="Number">27</Data></Cell><Cell ss:StyleID="ce4"><Data ss:Type="Number">29</Data></Cell><Cell ss:StyleID="ce4"><Data ss:Type="Number">30</Data></Cell><Cell ss:StyleID="ce4"><Data ss:Type="Number">32</Data></Cell><Cell ss:StyleID="ce4"><Data ss:Type="Number">31</Data></Cell><Cell ss:StyleID="ce4"><Data ss:Type="Number">32</Data></Cell><Cell ss:StyleID="ce4"><Data ss:Type="Number">29</Data></Cell><Cell ss:StyleID="ce4"><Data ss:Type="Number">29</Data></Cell><Cell ss:StyleID="ce4"><Data ss:Type="Number">31</Data></Cell><Cell ss:StyleID="ce4"><Data ss:Type="Number">33</Data></Cell><Cell ss:Index="1024" ss:StyleID="ce19"/></Row><Row ss:AutoFitHeight="0" ss:Height="15.7606"><Cell ss:StyleID="ce4"><Data ss:Type="Number">1</Data></Cell><Cell ss:StyleID="ce4"><Data ss:Type="Number">66</Data></Cell><Cell ss:StyleID="ce4"><Data ss:Type="Number">2</Data></Cell><Cell ss:StyleID="ce4"><Data ss:Type="Number">2</Data></Cell><Cell ss:StyleID="ce19"><Data ss:Type="String">0.1</Data></Cell><Cell ss:StyleID="ce19"><Data ss:Type="Number">3</Data></Cell><Cell ss:StyleID="ce4"><Data ss:Type="Number">19</Data></Cell><Cell ss:StyleID="ce4"><Data ss:Type="Number">4</Data></Cell><Cell ss:StyleID="ce4"><Data ss:Type="Number">1</Data></Cell><Cell ss:StyleID="ce19"><Data ss:Type="String">-3.19</Data></Cell><Cell ss:StyleID="ce19"><Data ss:Type="String">4.74</Data></Cell><Cell ss:StyleID="ce4"><Data ss:Type="Number">3</Data></Cell><Cell ss:StyleID="ce4"><Data ss:Type="Number">1</Data></Cell><Cell ss:StyleID="ce4"><Data ss:Type="Number">68</Data></Cell><Cell ss:StyleID="ce4"><Data ss:Type="Number">46</Data></Cell><Cell ss:StyleID="ce4"><Data ss:Type="Number">97</Data></Cell><Cell ss:StyleID="ce4"><Data ss:Type="Number">54</Data></Cell><Cell ss:StyleID="ce4"><Data ss:Type="Number">76</Data></Cell><Cell ss:StyleID="ce4"><Data ss:Type="Number">73</Data></Cell><Cell ss:StyleID="ce4"><Data ss:Type="Number">54</Data></Cell><Cell ss:StyleID="ce4"><Data ss:Type="Number">52</Data></Cell><Cell ss:StyleID="ce4"><Data ss:Type="Number">55</Data></Cell><Cell ss:StyleID="ce4"><Data ss:Type="Number">62</Data></Cell><Cell ss:StyleID="ce4"><Data ss:Type="Number">69</Data></Cell><Cell ss:StyleID="ce4"><Data ss:Type="Number">98</Data></Cell><Cell ss:StyleID="ce4"><Data ss:Type="Number">38</Data></Cell><Cell ss:StyleID="ce4"><Data ss:Type="Number">39</Data></Cell><Cell ss:StyleID="ce4"><Data ss:Type="Number">61</Data></Cell><Cell ss:StyleID="ce4"><Data ss:Type="Number">121</Data></Cell><Cell ss:StyleID="ce4"><Data ss:Type="Number">97</Data></Cell><Cell ss:StyleID="ce19"><Data ss:Type="String">-5.36</Data></Cell><Cell ss:StyleID="ce19"><Data ss:Type="String">11.95</Data></Cell><Cell ss:StyleID="ce4"><Data ss:Type="Number">1</Data></Cell><Cell ss:StyleID="ce4"><Data ss:Type="Number">1</Data></Cell><Cell ss:StyleID="ce4"><Data ss:Type="Number">84</Data></Cell><Cell ss:StyleID="ce19"><Data ss:Type="String">0.62</Data></Cell><Cell ss:StyleID="ce19"><Data ss:Type="String">2.07</Data></Cell><Cell ss:StyleID="ce19"><Data ss:Type="String">0.7</Data></Cell><Cell ss:StyleID="ce19"><Data ss:Type="String">0.82</Data></Cell><Cell ss:StyleID="ce19"><Data ss:Type="String">0.79</Data></Cell><Cell ss:StyleID="ce19"><Data ss:Type="String">0.717</Data></Cell><Cell ss:StyleID="ce23"><Data ss:Type="Number">5</Data></Cell><Cell ss:StyleID="ce23"><Data ss:Type="Number">5</Data></Cell><Cell ss:StyleID="ce23"><Data ss:Type="Number">4</Data></Cell><Cell ss:StyleID="ce4"><Data ss:Type="Number">14</Data></Cell><Cell ss:StyleID="ce4"><Data ss:Type="Number">5</Data></Cell><Cell ss:StyleID="ce4"><Data ss:Type="Number">4</Data></Cell><Cell ss:StyleID="ce4"><Data ss:Type="Number">5</Data></Cell><Cell ss:StyleID="ce4"><Data ss:Type="Number">14</Data></Cell><Cell ss:StyleID="ce4"><Data ss:Type="Number">15</Data></Cell><Cell ss:StyleID="ce4"><Data ss:Type="Number">17</Data></Cell><Cell ss:StyleID="ce4"><Data ss:Type="Number">5</Data></Cell><Cell ss:StyleID="ce4"><Data ss:Type="Number">14</Data></Cell><Cell ss:StyleID="ce4"><Data ss:Type="Number">24</Data></Cell><Cell ss:StyleID="ce4"><Data ss:Type="Number">25</Data></Cell><Cell ss:StyleID="ce4"><Data ss:Type="Number">22</Data></Cell><Cell ss:StyleID="ce4"><Data ss:Type="Number">11</Data></Cell><Cell ss:StyleID="ce4"><Data ss:Type="Number">14</Data></Cell><Cell ss:StyleID="ce4"><Data ss:Type="Number">22</Data></Cell><Cell ss:StyleID="ce4"><Data ss:Type="Number">26</Data></Cell><Cell ss:StyleID="ce4"><Data ss:Type="Number">29</Data></Cell><Cell ss:StyleID="ce4"><Data ss:Type="Number">29</Data></Cell><Cell ss:StyleID="ce4"><Data ss:Type="Number">28</Data></Cell><Cell ss:StyleID="ce4"><Data ss:Type="Number">27</Data></Cell><Cell ss:StyleID="ce4"><Data ss:Type="Number">28</Data></Cell><Cell ss:StyleID="ce4"><Data ss:Type="Number">24</Data></Cell><Cell ss:StyleID="ce4"><Data ss:Type="Number">23</Data></Cell><Cell ss:StyleID="ce4"><Data ss:Type="Number">12</Data></Cell><Cell ss:StyleID="ce4"><Data ss:Type="Number">25</Data></Cell><Cell ss:StyleID="ce4"><Data ss:Type="Number">29</Data></Cell><Cell ss:StyleID="ce4"><Data ss:Type="Number">32</Data></Cell><Cell ss:StyleID="ce4"><Data ss:Type="Number">32</Data></Cell><Cell ss:StyleID="ce4"><Data ss:Type="Number">31</Data></Cell><Cell ss:StyleID="ce4"><Data ss:Type="Number">27</Data></Cell><Cell ss:StyleID="ce4"><Data ss:Type="Number">25</Data></Cell><Cell ss:StyleID="ce4"><Data ss:Type="Number">19</Data></Cell><Cell ss:StyleID="ce4"><Data ss:Type="Number">28</Data></Cell><Cell ss:StyleID="ce4"><Data ss:Type="Number">31</Data></Cell><Cell ss:StyleID="ce4"><Data ss:Type="Number">31</Data></Cell><Cell ss:StyleID="ce4"><Data ss:Type="Number">33</Data></Cell><Cell ss:StyleID="ce4"><Data ss:Type="Number">33</Data></Cell><Cell ss:StyleID="ce4"><Data ss:Type="Number">33</Data></Cell><Cell ss:StyleID="ce4"><Data ss:Type="Number">28</Data></Cell><Cell ss:StyleID="ce4"><Data ss:Type="Number">26</Data></Cell><Cell ss:StyleID="ce4"><Data ss:Type="Number">30</Data></Cell><Cell ss:StyleID="ce4"><Data ss:Type="Number">31</Data></Cell><Cell ss:StyleID="ce4"><Data ss:Type="Number">32</Data></Cell><Cell ss:StyleID="ce4"><Data ss:Type="Number">32</Data></Cell><Cell ss:StyleID="ce4"><Data ss:Type="Number">30</Data></Cell><Cell ss:StyleID="ce4"><Data ss:Type="Number">27</Data></Cell><Cell ss:StyleID="ce4"><Data ss:Type="Number">28</Data></Cell><Cell ss:StyleID="ce4"><Data ss:Type="Number">26</Data></Cell><Cell ss:StyleID="ce4"><Data ss:Type="Number">26</Data></Cell><Cell ss:StyleID="ce4"><Data ss:Type="Number">29</Data></Cell><Cell ss:StyleID="ce4"><Data ss:Type="Number">31</Data></Cell><Cell ss:StyleID="ce4"><Data ss:Type="Number">30</Data></Cell><Cell ss:StyleID="ce4"><Data ss:Type="Number">29</Data></Cell><Cell ss:StyleID="ce4"><Data ss:Type="Number">25</Data></Cell><Cell ss:StyleID="ce4"><Data ss:Type="Number">15</Data></Cell><Cell ss:StyleID="ce4"><Data ss:Type="Number">28</Data></Cell><Cell ss:StyleID="ce4"><Data ss:Type="Number">30</Data></Cell><Cell ss:Index="1024" ss:StyleID="ce19"/></Row><Row ss:AutoFitHeight="0" ss:Height="15.7606"><Cell ss:StyleID="ce4"><Data ss:Type="Number">0</Data></Cell><Cell ss:StyleID="ce4"><Data ss:Type="Number">64</Data></Cell><Cell ss:StyleID="ce4"><Data ss:Type="Number">2</Data></Cell><Cell ss:StyleID="ce4"><Data ss:Type="Number">1</Data></Cell><Cell ss:StyleID="ce19"><Data ss:Type="String">0.05</Data></Cell><Cell ss:StyleID="ce19"><Data ss:Type="String">-1.75</Data></Cell><Cell ss:StyleID="ce4"><Data ss:Type="Number">16</Data></Cell><Cell ss:StyleID="ce4"><Data ss:Type="Number">0</Data></Cell><Cell ss:StyleID="ce4"><Data ss:Type="Number">1</Data></Cell><Cell ss:StyleID="ce19"><Data ss:Type="String">-1.99</Data></Cell><Cell ss:StyleID="ce19"><Data ss:Type="String">1.5</Data></Cell><Cell ss:StyleID="ce4"><Data ss:Type="Number">1</Data></Cell><Cell ss:StyleID="ce4"><Data ss:Type="Number">0</Data></Cell><Cell ss:StyleID="ce4"><Data ss:Type="Number">92</Data></Cell><Cell ss:StyleID="ce4"><Data ss:Type="Number">53</Data></Cell><Cell ss:StyleID="ce4"><Data ss:Type="Number">132</Data></Cell><Cell ss:StyleID="ce4"><Data ss:Type="Number">62</Data></Cell><Cell ss:StyleID="ce4"><Data ss:Type="Number">122</Data></Cell><Cell ss:StyleID="ce4"><Data ss:Type="Number">147</Data></Cell><Cell ss:StyleID="ce4"><Data ss:Type="Number">68</Data></Cell><Cell ss:StyleID="ce4"><Data ss:Type="Number">52</Data></Cell><Cell ss:StyleID="ce4"><Data ss:Type="Number">66</Data></Cell><Cell ss:StyleID="ce4"><Data ss:Type="Number">118</Data></Cell><Cell ss:StyleID="ce4"><Data ss:Type="Number">157</Data></Cell><Cell ss:StyleID="ce4"><Data ss:Type="Number">89</Data></Cell><Cell ss:StyleID="ce4"><Data ss:Type="Number">45</Data></Cell><Cell ss:StyleID="ce4"><Data ss:Type="Number">45</Data></Cell><Cell ss:StyleID="ce4"><Data ss:Type="Number">69</Data></Cell><Cell ss:StyleID="ce4"><Data ss:Type="Number">111</Data></Cell><Cell ss:StyleID="ce4"><Data ss:Type="Number">137</Data></Cell><Cell ss:StyleID="ce19"><Data ss:Type="String">-2.37</Data></Cell><Cell ss:StyleID="ce19"><Data ss:Type="String">3.76</Data></Cell><Cell ss:StyleID="ce4"><Data ss:Type="Number">0</Data></Cell><Cell ss:StyleID="ce4"><Data ss:Type="Number">0</Data></Cell><Cell ss:StyleID="ce4"><Data ss:Type="Number">83</Data></Cell><Cell ss:StyleID="ce19"><Data ss:Type="String">0.89</Data></Cell><Cell ss:StyleID="ce19"><Data ss:Type="String">2.41</Data></Cell><Cell ss:StyleID="ce19"><Data ss:Type="String">0.63</Data></Cell><Cell ss:StyleID="ce19"><Data ss:Type="String">0.78</Data></Cell><Cell ss:StyleID="ce19"><Data ss:Type="String">0.74</Data></Cell><Cell ss:StyleID="ce19"><Data ss:Type="String">0.557</Data></Cell><Cell ss:StyleID="ce24"><Data ss:Type="Number">1</Data></Cell><Cell ss:StyleID="ce24"><Data ss:Type="Number">1</Data></Cell><Cell ss:StyleID="ce24"><Data ss:Type="Number">1</Data></Cell><Cell ss:StyleID="ce4"><Data ss:Type="Number">3</Data></Cell><Cell ss:StyleID="ce4"><Data ss:Type="Number">2</Data></Cell><Cell ss:StyleID="ce4"><Data ss:Type="Number">2</Data></Cell><Cell ss:StyleID="ce4"><Data ss:Type="Number">4</Data></Cell><Cell ss:StyleID="ce4"><Data ss:Type="Number">8</Data></Cell><Cell ss:StyleID="ce4"><Data ss:Type="Number">23</Data></Cell><Cell ss:StyleID="ce4"><Data ss:Type="Number">24</Data></Cell><Cell ss:StyleID="ce4"><Data ss:Type="Number">23</Data></Cell><Cell ss:StyleID="ce4"><Data ss:Type="Number">23</Data></Cell><Cell ss:StyleID="ce4"><Data ss:Type="Number">27</Data></Cell><Cell ss:StyleID="ce4"><Data ss:Type="Number">26</Data></Cell><Cell ss:StyleID="ce4"><Data ss:Type="Number">26</Data></Cell><Cell ss:StyleID="ce4"><Data ss:Type="Number">24</Data></Cell><Cell ss:StyleID="ce4"><Data ss:Type="Number">25</Data></Cell><Cell ss:StyleID="ce4"><Data ss:Type="Number">25</Data></Cell><Cell ss:StyleID="ce4"><Data ss:Type="Number">25</Data></Cell><Cell ss:StyleID="ce4"><Data ss:Type="Number">27</Data></Cell><Cell ss:StyleID="ce4"><Data ss:Type="Number">29</Data></Cell><Cell ss:StyleID="ce4"><Data ss:Type="Number">31</Data></Cell><Cell ss:StyleID="ce4"><Data ss:Type="Number">28</Data></Cell><Cell ss:StyleID="ce4"><Data ss:Type="Number">26</Data></Cell><Cell ss:StyleID="ce4"><Data ss:Type="Number">25</Data></Cell><Cell ss:StyleID="ce4"><Data ss:Type="Number">28</Data></Cell><Cell ss:StyleID="ce4"><Data ss:Type="Number">24</Data></Cell><Cell ss:StyleID="ce4"><Data ss:Type="Number">26</Data></Cell><Cell ss:StyleID="ce4"><Data ss:Type="Number">28</Data></Cell><Cell ss:StyleID="ce4"><Data ss:Type="Number">30</Data></Cell><Cell ss:StyleID="ce4"><Data ss:Type="Number">33</Data></Cell><Cell ss:StyleID="ce4"><Data ss:Type="Number">32</Data></Cell><Cell ss:StyleID="ce4"><Data ss:Type="Number">31</Data></Cell><Cell ss:StyleID="ce4"><Data ss:Type="Number">26</Data></Cell><Cell ss:StyleID="ce4"><Data ss:Type="Number">25</Data></Cell><Cell ss:StyleID="ce4"><Data ss:Type="Number">29</Data></Cell><Cell ss:StyleID="ce4"><Data ss:Type="Number">29</Data></Cell><Cell ss:StyleID="ce4"><Data ss:Type="Number">31</Data></Cell><Cell ss:StyleID="ce4"><Data ss:Type="Number">33</Data></Cell><Cell ss:StyleID="ce4"><Data ss:Type="Number">32</Data></Cell><Cell ss:StyleID="ce4"><Data ss:Type="Number">30</Data></Cell><Cell ss:StyleID="ce4"><Data ss:Type="Number">28</Data></Cell><Cell ss:StyleID="ce4"><Data ss:Type="Number">26</Data></Cell><Cell ss:StyleID="ce4"><Data ss:Type="Number">30</Data></Cell><Cell ss:StyleID="ce4"><Data ss:Type="Number">30</Data></Cell><Cell ss:StyleID="ce4"><Data ss:Type="Number">30</Data></Cell><Cell ss:StyleID="ce4"><Data ss:Type="Number">27</Data></Cell><Cell ss:StyleID="ce4"><Data ss:Type="Number">30</Data></Cell><Cell ss:StyleID="ce4"><Data ss:Type="Number">30</Data></Cell><Cell ss:StyleID="ce4"><Data ss:Type="Number">27</Data></Cell><Cell ss:StyleID="ce4"><Data ss:Type="Number">27</Data></Cell><Cell ss:StyleID="ce4"><Data ss:Type="Number">29</Data></Cell><Cell ss:StyleID="ce4"><Data ss:Type="Number">29</Data></Cell><Cell ss:StyleID="ce4"><Data ss:Type="Number">28</Data></Cell><Cell ss:StyleID="ce4"><Data ss:Type="Number">28</Data></Cell><Cell ss:StyleID="ce4"><Data ss:Type="Number">27</Data></Cell><Cell ss:StyleID="ce4"><Data ss:Type="Number">25</Data></Cell><Cell ss:StyleID="ce4"><Data ss:Type="Number">26</Data></Cell><Cell ss:StyleID="ce4"><Data ss:Type="Number">26</Data></Cell><Cell ss:StyleID="ce4"><Data ss:Type="Number">25</Data></Cell><Cell ss:Index="1024" ss:StyleID="ce19"/></Row><Row ss:AutoFitHeight="0" ss:Height="15.7606"><Cell ss:StyleID="ce4"><Data ss:Type="Number">0</Data></Cell><Cell ss:StyleID="ce4"><Data ss:Type="Number">65</Data></Cell><Cell ss:StyleID="ce4"><Data ss:Type="Number">2</Data></Cell><Cell ss:StyleID="ce4"><Data ss:Type="Number">1</Data></Cell><Cell ss:StyleID="ce19"><Data ss:Type="String">0.1</Data></Cell><Cell ss:StyleID="ce19"><Data ss:Type="String">3.5</Data></Cell><Cell ss:StyleID="ce4"><Data ss:Type="Number">12</Data></Cell><Cell ss:StyleID="ce4"><Data ss:Type="Number">0</Data></Cell><Cell ss:StyleID="ce4"><Data ss:Type="Number">1</Data></Cell><Cell ss:StyleID="ce19"><Data ss:Type="String">-2.2</Data></Cell><Cell ss:StyleID="ce19"><Data ss:Type="String">5.38</Data></Cell><Cell ss:StyleID="ce4"><Data ss:Type="Number">3</Data></Cell><Cell ss:StyleID="ce4"><Data ss:Type="Number">1</Data></Cell><Cell ss:StyleID="ce4"><Data ss:Type="Number">78</Data></Cell><Cell ss:StyleID="ce4"><Data ss:Type="Number">56</Data></Cell><Cell ss:StyleID="ce4"><Data ss:Type="Number">96</Data></Cell><Cell ss:StyleID="ce4"><Data ss:Type="Number">58</Data></Cell><Cell ss:StyleID="ce4"><Data ss:Type="Number">103</Data></Cell><Cell ss:StyleID="ce4"><Data ss:Type="Number">96</Data></Cell><Cell ss:StyleID="ce4"><Data ss:Type="Number">66</Data></Cell><Cell ss:StyleID="ce4"><Data ss:Type="Number">46</Data></Cell><Cell ss:StyleID="ce4"><Data ss:Type="Number">61</Data></Cell><Cell ss:StyleID="ce4"><Data ss:Type="Number">76</Data></Cell><Cell ss:StyleID="ce4"><Data ss:Type="Number">99</Data></Cell><Cell ss:StyleID="ce4"><Data ss:Type="Number">134</Data></Cell><Cell ss:StyleID="ce4"><Data ss:Type="Number">53</Data></Cell><Cell ss:StyleID="ce4"><Data ss:Type="Number">45</Data></Cell><Cell ss:StyleID="ce4"><Data ss:Type="Number">69</Data></Cell><Cell ss:StyleID="ce4"><Data ss:Type="Number">109</Data></Cell><Cell ss:StyleID="ce4"><Data ss:Type="Number">84</Data></Cell><Cell ss:StyleID="ce19"><Data ss:Type="String">-1.4</Data></Cell><Cell ss:StyleID="ce20"><Data ss:Type="Number">4587</Data></Cell><Cell ss:StyleID="ce4"><Data ss:Type="Number">0</Data></Cell><Cell ss:StyleID="ce4"><Data ss:Type="Number">0</Data></Cell><Cell ss:StyleID="ce4"><Data ss:Type="Number">89</Data></Cell><Cell ss:StyleID="ce19"><Data ss:Type="String">1.44</Data></Cell><Cell ss:StyleID="ce19"><Data ss:Type="String">1.84</Data></Cell><Cell ss:StyleID="ce19"><Data ss:Type="String">0.22</Data></Cell><Cell><Data ss:Type="String">0.46</Data></Cell><Cell><Data ss:Type="String">0.46</Data></Cell><Cell ss:StyleID="ce19"><Data ss:Type="String">0.062</Data></Cell><Cell ss:StyleID="ce24"><Data ss:Type="Number">2</Data></Cell><Cell ss:StyleID="ce24"><Data ss:Type="Number">4</Data></Cell><Cell ss:StyleID="ce24"><Data ss:Type="Number">2</Data></Cell><Cell ss:StyleID="ce4"><Data ss:Type="Number">8</Data></Cell><Cell ss:StyleID="ce4"><Data ss:Type="Number">3</Data></Cell><Cell ss:StyleID="ce4"><Data ss:Type="Number">4</Data></Cell><Cell ss:StyleID="ce4"><Data ss:Type="Number">2</Data></Cell><Cell ss:StyleID="ce4"><Data ss:Type="Number">9</Data></Cell><Cell ss:StyleID="ce4"><Data ss:Type="Number">14</Data></Cell><Cell ss:StyleID="ce4"><Data ss:Type="Number">29</Data></Cell><Cell ss:StyleID="ce4"><Data ss:Type="Number">11</Data></Cell><Cell ss:StyleID="ce4"><Data ss:Type="Number">11</Data></Cell><Cell ss:StyleID="ce4"><Data ss:Type="Number">24</Data></Cell><Cell ss:StyleID="ce4"><Data ss:Type="Number">23</Data></Cell><Cell ss:StyleID="ce4"><Data ss:Type="Number">26</Data></Cell><Cell ss:StyleID="ce4"><Data ss:Type="Number">25</Data></Cell><Cell ss:StyleID="ce4"><Data ss:Type="Number">26</Data></Cell><Cell ss:StyleID="ce4"><Data ss:Type="Number">21</Data></Cell><Cell ss:StyleID="ce4"><Data ss:Type="Number">23</Data></Cell><Cell ss:StyleID="ce4"><Data ss:Type="Number">28</Data></Cell><Cell ss:StyleID="ce4"><Data ss:Type="Number">30</Data></Cell><Cell ss:StyleID="ce4"><Data ss:Type="Number">30</Data></Cell><Cell ss:StyleID="ce4"><Data ss:Type="Number">26</Data></Cell><Cell ss:StyleID="ce4"><Data ss:Type="Number">25</Data></Cell><Cell ss:StyleID="ce4"><Data ss:Type="Number">27</Data></Cell><Cell ss:StyleID="ce4"><Data ss:Type="Number">19</Data></Cell><Cell ss:StyleID="ce4"><Data ss:Type="Number">24</Data></Cell><Cell ss:StyleID="ce4"><Data ss:Type="Number">27</Data></Cell><Cell ss:StyleID="ce4"><Data ss:Type="Number">29</Data></Cell><Cell ss:StyleID="ce4"><Data ss:Type="Number">32</Data></Cell><Cell ss:StyleID="ce4"><Data ss:Type="Number">34</Data></Cell><Cell ss:StyleID="ce4"><Data ss:Type="Number">33</Data></Cell><Cell ss:StyleID="ce4"><Data ss:Type="Number">29</Data></Cell><Cell ss:StyleID="ce4"><Data ss:Type="Number">27</Data></Cell><Cell ss:StyleID="ce4"><Data ss:Type="Number">27</Data></Cell><Cell ss:StyleID="ce4"><Data ss:Type="Number">27</Data></Cell><Cell ss:StyleID="ce4"><Data ss:Type="Number">31</Data></Cell><Cell ss:StyleID="ce4"><Data ss:Type="Number">32</Data></Cell><Cell ss:StyleID="ce4"><Data ss:Type="Number">34</Data></Cell><Cell ss:StyleID="ce4"><Data ss:Type="Number">33</Data></Cell><Cell ss:StyleID="ce4"><Data ss:Type="Number">32</Data></Cell><Cell ss:StyleID="ce4"><Data ss:Type="Number">27</Data></Cell><Cell ss:StyleID="ce4"><Data ss:Type="Number">29</Data></Cell><Cell ss:StyleID="ce4"><Data ss:Type="Number">30</Data></Cell><Cell ss:StyleID="ce4"><Data ss:Type="Number">33</Data></Cell><Cell ss:StyleID="ce4"><Data ss:Type="Number">32</Data></Cell><Cell ss:StyleID="ce4"><Data ss:Type="Number">33</Data></Cell><Cell ss:StyleID="ce4"><Data ss:Type="Number">32</Data></Cell><Cell ss:StyleID="ce4"><Data ss:Type="Number">31</Data></Cell><Cell ss:StyleID="ce4"><Data ss:Type="Number">23</Data></Cell><Cell ss:StyleID="ce4"><Data ss:Type="Number">28</Data></Cell><Cell ss:StyleID="ce4"><Data ss:Type="Number">31</Data></Cell><Cell ss:StyleID="ce4"><Data ss:Type="Number">29</Data></Cell><Cell ss:StyleID="ce4"><Data ss:Type="Number">28</Data></Cell><Cell ss:StyleID="ce4"><Data ss:Type="Number">31</Data></Cell><Cell ss:StyleID="ce4"><Data ss:Type="Number">26</Data></Cell><Cell ss:StyleID="ce4"><Data ss:Type="Number">26</Data></Cell><Cell ss:StyleID="ce4"><Data ss:Type="Number">25</Data></Cell><Cell ss:StyleID="ce4"><Data ss:Type="Number">23</Data></Cell><Cell ss:StyleID="ce4"><Data ss:Type="Number">0</Data></Cell><Cell ss:Index="1024" ss:StyleID="ce19"/></Row><Row ss:AutoFitHeight="0" ss:Height="15.7606"><Cell ss:StyleID="ce4"><Data ss:Type="Number">1</Data></Cell><Cell ss:StyleID="ce4"><Data ss:Type="Number">45</Data></Cell><Cell ss:StyleID="ce4"><Data ss:Type="Number">2</Data></Cell><Cell ss:StyleID="ce4"><Data ss:Type="Number">3</Data></Cell><Cell ss:StyleID="ce19"><Data ss:Type="Number">0</Data></Cell><Cell ss:StyleID="ce19"><Data ss:Type="String">-0.5</Data></Cell><Cell ss:StyleID="ce4"><Data ss:Type="Number">26</Data></Cell><Cell ss:StyleID="ce4"><Data ss:Type="Number">1</Data></Cell><Cell ss:StyleID="ce4"><Data ss:Type="Number">1</Data></Cell><Cell ss:StyleID="ce19"><Data ss:Type="String">-4.01</Data></Cell><Cell ss:StyleID="ce19"><Data ss:Type="String">2.37</Data></Cell><Cell ss:StyleID="ce4"><Data ss:Type="Number">2</Data></Cell><Cell ss:StyleID="ce4"><Data ss:Type="Number">1</Data></Cell><Cell ss:StyleID="ce4"><Data ss:Type="Number">93</Data></Cell><Cell ss:StyleID="ce4"><Data ss:Type="Number">59</Data></Cell><Cell ss:StyleID="ce4"><Data ss:Type="Number">123</Data></Cell><Cell ss:StyleID="ce4"><Data ss:Type="Number">66</Data></Cell><Cell ss:StyleID="ce4"><Data ss:Type="Number">124</Data></Cell><Cell ss:StyleID="ce4"><Data ss:Type="Number">147</Data></Cell><Cell ss:StyleID="ce4"><Data ss:Type="Number">88</Data></Cell><Cell ss:StyleID="ce4"><Data ss:Type="Number">41</Data></Cell><Cell ss:StyleID="ce4"><Data ss:Type="Number">70</Data></Cell><Cell ss:StyleID="ce4"><Data ss:Type="Number">110</Data></Cell><Cell ss:StyleID="ce4"><Data ss:Type="Number">140</Data></Cell><Cell ss:StyleID="ce4"><Data ss:Type="Number">123</Data></Cell><Cell ss:StyleID="ce4"><Data ss:Type="Number">52</Data></Cell><Cell ss:StyleID="ce4"><Data ss:Type="Number">54</Data></Cell><Cell ss:StyleID="ce4"><Data ss:Type="Number">72</Data></Cell><Cell ss:StyleID="ce4"><Data ss:Type="Number">101</Data></Cell><Cell ss:StyleID="ce4"><Data ss:Type="Number">122</Data></Cell><Cell ss:StyleID="ce19"><Data ss:Type="String">-2.01</Data></Cell><Cell ss:StyleID="ce19"><Data ss:Type="String">5.15</Data></Cell><Cell ss:StyleID="ce4"><Data ss:Type="Number">1</Data></Cell><Cell ss:StyleID="ce4"><Data ss:Type="Number">0</Data></Cell><Cell ss:StyleID="ce4"><Data ss:Type="Number">85</Data></Cell><Cell ss:StyleID="ce19"><Data ss:Type="String">1.14</Data></Cell><Cell ss:StyleID="ce19"><Data ss:Type="String">1.78</Data></Cell><Cell ss:StyleID="ce19"><Data ss:Type="String">0.36</Data></Cell><Cell><Data ss:Type="String">0.59</Data></Cell><Cell><Data ss:Type="String">0.59</Data></Cell><Cell ss:StyleID="ce19"><Data ss:Type="String">0.203</Data></Cell><Cell ss:StyleID="ce23"><Data ss:Type="Number">2</Data></Cell><Cell ss:StyleID="ce23"><Data ss:Type="Number">2</Data></Cell><Cell ss:StyleID="ce23"><Data ss:Type="Number">3</Data></Cell><Cell ss:StyleID="ce4"><Data ss:Type="Number">7</Data></Cell><Cell ss:StyleID="ce4"><Data ss:Type="Number">3</Data></Cell><Cell ss:StyleID="ce4"><Data ss:Type="Number">4</Data></Cell><Cell ss:StyleID="ce28"><Data ss:Type="Number">2</Data></Cell><Cell ss:StyleID="ce4"><Data ss:Type="Number">9</Data></Cell><Cell ss:StyleID="ce4"><Data ss:Type="Number">26</Data></Cell><Cell ss:StyleID="ce4"><Data ss:Type="Number">24</Data></Cell><Cell ss:StyleID="ce4"><Data ss:Type="Number">21</Data></Cell><Cell ss:StyleID="ce4"><Data ss:Type="Number">22</Data></Cell><Cell ss:StyleID="ce4"><Data ss:Type="Number">26</Data></Cell><Cell ss:StyleID="ce4"><Data ss:Type="Number">25</Data></Cell><Cell ss:StyleID="ce4"><Data ss:Type="Number">24</Data></Cell><Cell ss:StyleID="ce4"><Data ss:Type="Number">26</Data></Cell><Cell ss:StyleID="ce4"><Data ss:Type="Number">29</Data></Cell><Cell ss:StyleID="ce4"><Data ss:Type="Number">28</Data></Cell><Cell ss:StyleID="ce4"><Data ss:Type="Number">17</Data></Cell><Cell ss:StyleID="ce4"><Data ss:Type="Number">27</Data></Cell><Cell ss:StyleID="ce4"><Data ss:Type="Number">29</Data></Cell><Cell ss:StyleID="ce4"><Data ss:Type="Number">32</Data></Cell><Cell ss:StyleID="ce4"><Data ss:Type="Number">31</Data></Cell><Cell ss:StyleID="ce4"><Data ss:Type="Number">30</Data></Cell><Cell ss:StyleID="ce4"><Data ss:Type="Number">28</Data></Cell><Cell ss:StyleID="ce4"><Data ss:Type="Number">25</Data></Cell><Cell ss:StyleID="ce4"><Data ss:Type="Number">16</Data></Cell><Cell ss:StyleID="ce4"><Data ss:Type="Number">17</Data></Cell><Cell ss:StyleID="ce4"><Data ss:Type="Number">31</Data></Cell><Cell ss:StyleID="ce4"><Data ss:Type="Number">33</Data></Cell><Cell ss:StyleID="ce4"><Data ss:Type="Number">34</Data></Cell><Cell ss:StyleID="ce4"><Data ss:Type="Number">30</Data></Cell><Cell ss:StyleID="ce4"><Data ss:Type="Number">28</Data></Cell><Cell ss:StyleID="ce4"><Data ss:Type="Number">27</Data></Cell><Cell ss:StyleID="ce4"><Data ss:Type="Number">13</Data></Cell><Cell ss:StyleID="ce4"><Data ss:Type="Number">30</Data></Cell><Cell ss:StyleID="ce4"><Data ss:Type="Number">30</Data></Cell><Cell ss:StyleID="ce4"><Data ss:Type="Number">30</Data></Cell><Cell ss:StyleID="ce4"><Data ss:Type="Number">32</Data></Cell><Cell ss:StyleID="ce4"><Data ss:Type="Number">33</Data></Cell><Cell ss:StyleID="ce4"><Data ss:Type="Number">34</Data></Cell><Cell ss:StyleID="ce4"><Data ss:Type="Number">29</Data></Cell><Cell ss:StyleID="ce4"><Data ss:Type="Number">24</Data></Cell><Cell ss:StyleID="ce4"><Data ss:Type="Number">31</Data></Cell><Cell ss:StyleID="ce4"><Data ss:Type="Number">31</Data></Cell><Cell ss:StyleID="ce4"><Data ss:Type="Number">32</Data></Cell><Cell ss:StyleID="ce4"><Data ss:Type="Number">30</Data></Cell><Cell ss:StyleID="ce4"><Data ss:Type="Number">33</Data></Cell><Cell ss:StyleID="ce4"><Data ss:Type="Number">33</Data></Cell><Cell ss:StyleID="ce4"><Data ss:Type="Number">31</Data></Cell><Cell ss:StyleID="ce4"><Data ss:Type="Number">32</Data></Cell><Cell ss:StyleID="ce4"><Data ss:Type="Number">31</Data></Cell><Cell ss:StyleID="ce4"><Data ss:Type="Number">29</Data></Cell><Cell ss:StyleID="ce4"><Data ss:Type="Number">31</Data></Cell><Cell ss:StyleID="ce4"><Data ss:Type="Number">31</Data></Cell><Cell ss:StyleID="ce4"><Data ss:Type="Number">28</Data></Cell><Cell ss:StyleID="ce4"><Data ss:Type="Number">30</Data></Cell><Cell ss:StyleID="ce4"><Data ss:Type="Number">31</Data></Cell><Cell ss:StyleID="ce4"><Data ss:Type="Number">29</Data></Cell><Cell ss:StyleID="ce4"><Data ss:Type="Number">31</Data></Cell><Cell ss:Index="1024" ss:StyleID="ce19"/></Row><Row ss:AutoFitHeight="0" ss:Height="15.7606"><Cell ss:StyleID="ce4"><Data ss:Type="Number">0</Data></Cell><Cell ss:StyleID="ce4"><Data ss:Type="Number">75</Data></Cell><Cell ss:StyleID="ce4"><Data ss:Type="Number">1</Data></Cell><Cell ss:StyleID="ce4"><Data ss:Type="Number">1</Data></Cell><Cell ss:StyleID="ce19"><Data ss:Type="String">0.05</Data></Cell><Cell ss:StyleID="ce19"><Data ss:Type="String">3.5</Data></Cell><Cell ss:StyleID="ce4"><Data ss:Type="Number">16</Data></Cell><Cell ss:StyleID="ce4"><Data ss:Type="Number">0</Data></Cell><Cell ss:StyleID="ce4"><Data ss:Type="Number">1</Data></Cell><Cell ss:StyleID="ce19"><Data ss:Type="String">-7.24</Data></Cell><Cell ss:StyleID="ce19"><Data ss:Type="String">1.84</Data></Cell><Cell ss:StyleID="ce4"><Data ss:Type="Number">4</Data></Cell><Cell ss:StyleID="ce4"><Data ss:Type="Number">0</Data></Cell><Cell ss:StyleID="ce4"><Data ss:Type="Number">91</Data></Cell><Cell ss:StyleID="ce4"><Data ss:Type="Number">49</Data></Cell><Cell ss:StyleID="ce4"><Data ss:Type="Number">128</Data></Cell><Cell ss:StyleID="ce4"><Data ss:Type="Number">73</Data></Cell><Cell ss:StyleID="ce4"><Data ss:Type="Number">112</Data></Cell><Cell ss:StyleID="ce4"><Data ss:Type="Number">136</Data></Cell><Cell ss:StyleID="ce4"><Data ss:Type="Number">89</Data></Cell><Cell ss:StyleID="ce4"><Data ss:Type="Number">59</Data></Cell><Cell ss:StyleID="ce4"><Data ss:Type="Number">71</Data></Cell><Cell ss:StyleID="ce4"><Data ss:Type="Number">111</Data></Cell><Cell ss:StyleID="ce4"><Data ss:Type="Number">147</Data></Cell><Cell ss:StyleID="ce4"><Data ss:Type="Number">79</Data></Cell><Cell ss:StyleID="ce4"><Data ss:Type="Number">45</Data></Cell><Cell ss:StyleID="ce4"><Data ss:Type="Number">42</Data></Cell><Cell ss:StyleID="ce4"><Data ss:Type="Number">61</Data></Cell><Cell ss:StyleID="ce4"><Data ss:Type="Number">89</Data></Cell><Cell ss:StyleID="ce4"><Data ss:Type="Number">160</Data></Cell><Cell ss:StyleID="ce19"><Data ss:Type="String">-1.28</Data></Cell><Cell ss:StyleID="ce19"><Data ss:Type="String">3.47</Data></Cell><Cell ss:StyleID="ce4"><Data ss:Type="Number">0</Data></Cell><Cell ss:StyleID="ce4"><Data ss:Type="Number">0</Data></Cell><Cell ss:StyleID="ce4"><Data ss:Type="Number">56</Data></Cell><Cell ss:StyleID="ce19"><Data ss:Type="String">1.6</Data></Cell><Cell ss:StyleID="ce19"><Data ss:Type="String">1.69</Data></Cell><Cell ss:StyleID="ce19"><Data ss:Type="String">0.05</Data></Cell><Cell ss:StyleID="ce19"><Data ss:Type="String">0.24</Data></Cell><Cell ss:StyleID="ce19"><Data ss:Type="String">0.35</Data></Cell><Cell ss:StyleID="ce19"><Data ss:Type="String">0.003</Data></Cell><Cell ss:StyleID="ce24"><Data ss:Type="Number">1</Data></Cell><Cell ss:StyleID="ce24"><Data ss:Type="Number">1</Data></Cell><Cell ss:StyleID="ce24"><Data ss:Type="Number">1</Data></Cell><Cell ss:StyleID="ce4"><Data ss:Type="Number">3</Data></Cell><Cell ss:StyleID="ce4"><Data ss:Type="Number">4</Data></Cell><Cell ss:StyleID="ce4"><Data ss:Type="Number">4</Data></Cell><Cell ss:StyleID="ce4"><Data ss:Type="Number">2</Data></Cell><Cell ss:StyleID="ce4"><Data ss:Type="Number">10</Data></Cell><Cell ss:StyleID="ce4"><Data ss:Type="Number">20</Data></Cell><Cell ss:StyleID="ce4"><Data ss:Type="Number">20</Data></Cell><Cell ss:StyleID="ce4"><Data ss:Type="Number">20</Data></Cell><Cell ss:StyleID="ce4"><Data ss:Type="Number">21</Data></Cell><Cell ss:StyleID="ce4"><Data ss:Type="Number">22</Data></Cell><Cell ss:StyleID="ce4"><Data ss:Type="Number">25</Data></Cell><Cell ss:StyleID="ce4"><Data ss:Type="Number">22</Data></Cell><Cell ss:StyleID="ce4"><Data ss:Type="Number">22</Data></Cell><Cell ss:StyleID="ce4"><Data ss:Type="Number">22</Data></Cell><Cell ss:StyleID="ce4"><Data ss:Type="Number">18</Data></Cell><Cell ss:StyleID="ce4"><Data ss:Type="Number">22</Data></Cell><Cell ss:StyleID="ce4"><Data ss:Type="Number">25</Data></Cell><Cell ss:StyleID="ce4"><Data ss:Type="Number">23</Data></Cell><Cell ss:StyleID="ce4"><Data ss:Type="Number">21</Data></Cell><Cell ss:StyleID="ce4"><Data ss:Type="Number">23</Data></Cell><Cell ss:StyleID="ce4"><Data ss:Type="Number">21</Data></Cell><Cell ss:StyleID="ce4"><Data ss:Type="Number">21</Data></Cell><Cell ss:StyleID="ce4"><Data ss:Type="Number">19</Data></Cell><Cell ss:StyleID="ce4"><Data ss:Type="Number">10</Data></Cell><Cell ss:StyleID="ce4"><Data ss:Type="Number">23</Data></Cell><Cell ss:StyleID="ce4"><Data ss:Type="Number">25</Data></Cell><Cell ss:StyleID="ce4"><Data ss:Type="Number">22</Data></Cell><Cell ss:StyleID="ce4"><Data ss:Type="Number">23</Data></Cell><Cell ss:StyleID="ce4"><Data ss:Type="Number">24</Data></Cell><Cell ss:StyleID="ce4"><Data ss:Type="Number">24</Data></Cell><Cell ss:StyleID="ce4"><Data ss:Type="Number">23</Data></Cell><Cell ss:StyleID="ce4"><Data ss:Type="Number">19</Data></Cell><Cell ss:StyleID="ce4"><Data ss:Type="Number">20</Data></Cell><Cell ss:StyleID="ce4"><Data ss:Type="Number">23</Data></Cell><Cell ss:StyleID="ce4"><Data ss:Type="Number">27</Data></Cell><Cell ss:StyleID="ce4"><Data ss:Type="Number">26</Data></Cell><Cell ss:StyleID="ce4"><Data ss:Type="Number">25</Data></Cell><Cell ss:StyleID="ce4"><Data ss:Type="Number">24</Data></Cell><Cell ss:StyleID="ce4"><Data ss:Type="Number">22</Data></Cell><Cell ss:StyleID="ce4"><Data ss:Type="Number">17</Data></Cell><Cell ss:StyleID="ce4"><Data ss:Type="Number">21</Data></Cell><Cell ss:StyleID="ce4"><Data ss:Type="Number">22</Data></Cell><Cell ss:StyleID="ce4"><Data ss:Type="Number">24</Data></Cell><Cell ss:StyleID="ce4"><Data ss:Type="Number">24</Data></Cell><Cell ss:StyleID="ce4"><Data ss:Type="Number">23</Data></Cell><Cell ss:StyleID="ce4"><Data ss:Type="Number">22</Data></Cell><Cell ss:StyleID="ce4"><Data ss:Type="Number">20</Data></Cell><Cell ss:StyleID="ce4"><Data ss:Type="Number">18</Data></Cell><Cell ss:StyleID="ce4"><Data ss:Type="Number">21</Data></Cell><Cell ss:StyleID="ce4"><Data ss:Type="Number">23</Data></Cell><Cell ss:StyleID="ce4"><Data ss:Type="Number">22</Data></Cell><Cell ss:StyleID="ce4"><Data ss:Type="Number">23</Data></Cell><Cell ss:StyleID="ce4"><Data ss:Type="Number">20</Data></Cell><Cell ss:StyleID="ce4"><Data ss:Type="Number">19</Data></Cell><Cell ss:StyleID="ce4"><Data ss:Type="Number">19</Data></Cell><Cell ss:StyleID="ce4"><Data ss:Type="Number">22</Data></Cell><Cell ss:StyleID="ce4"><Data ss:Type="Number">21</Data></Cell><Cell ss:Index="1024" ss:StyleID="ce19"/></Row><Row ss:AutoFitHeight="0" ss:Height="15.7606"><Cell ss:StyleID="ce4"><Data ss:Type="Number">0</Data></Cell><Cell ss:StyleID="ce4"><Data ss:Type="Number">66</Data></Cell><Cell ss:StyleID="ce4"><Data ss:Type="Number">2</Data></Cell><Cell ss:StyleID="ce4"><Data ss:Type="Number">1</Data></Cell><Cell ss:StyleID="ce19"><Data ss:Type="Number">0</Data></Cell><Cell ss:StyleID="ce19"><Data ss:Type="String">0.5</Data></Cell><Cell ss:StyleID="ce4"><Data ss:Type="Number">10</Data></Cell><Cell ss:StyleID="ce4"><Data ss:Type="Number">0</Data></Cell><Cell ss:StyleID="ce4"><Data ss:Type="Number">1</Data></Cell><Cell ss:StyleID="ce19"><Data ss:Type="String">-1.72</Data></Cell><Cell ss:StyleID="ce19"><Data ss:Type="String">2.09</Data></Cell><Cell ss:StyleID="ce4"><Data ss:Type="Number">2</Data></Cell><Cell ss:StyleID="ce4"><Data ss:Type="Number">0</Data></Cell><Cell ss:StyleID="ce4"><Data ss:Type="Number">87</Data></Cell><Cell ss:StyleID="ce4"><Data ss:Type="Number">61</Data></Cell><Cell ss:StyleID="ce4"><Data ss:Type="Number">114</Data></Cell><Cell ss:StyleID="ce4"><Data ss:Type="Number">62</Data></Cell><Cell ss:StyleID="ce4"><Data ss:Type="Number">111</Data></Cell><Cell ss:StyleID="ce4"><Data ss:Type="Number">98</Data></Cell><Cell ss:StyleID="ce4"><Data ss:Type="Number">80</Data></Cell><Cell ss:StyleID="ce4"><Data ss:Type="Number">57</Data></Cell><Cell ss:StyleID="ce4"><Data ss:Type="Number">48</Data></Cell><Cell ss:StyleID="ce4"><Data ss:Type="Number">76</Data></Cell><Cell ss:StyleID="ce4"><Data ss:Type="Number">120</Data></Cell><Cell ss:StyleID="ce4"><Data ss:Type="Number">136</Data></Cell><Cell ss:StyleID="ce4"><Data ss:Type="Number">62</Data></Cell><Cell ss:StyleID="ce4"><Data ss:Type="Number">49</Data></Cell><Cell ss:StyleID="ce4"><Data ss:Type="Number">73</Data></Cell><Cell ss:StyleID="ce4"><Data ss:Type="Number">141</Data></Cell><Cell ss:StyleID="ce4"><Data ss:Type="Number">102</Data></Cell><Cell ss:StyleID="ce19"><Data ss:Type="String">-0.73</Data></Cell><Cell ss:StyleID="ce19"><Data ss:Type="String">4.53</Data></Cell><Cell ss:StyleID="ce4"><Data ss:Type="Number">0</Data></Cell><Cell ss:StyleID="ce4"><Data ss:Type="Number">0</Data></Cell><Cell ss:StyleID="ce4"><Data ss:Type="Number">69</Data></Cell><Cell ss:StyleID="ce19"><Data ss:Type="String">1.29</Data></Cell><Cell ss:StyleID="ce19"><Data ss:Type="String">1.77</Data></Cell><Cell ss:StyleID="ce19"><Data ss:Type="String">0.27</Data></Cell><Cell ss:StyleID="ce19"><Data ss:Type="String">0.52</Data></Cell><Cell ss:StyleID="ce19"><Data ss:Type="String">0.44</Data></Cell><Cell ss:StyleID="ce19"><Data ss:Type="String">0.085</Data></Cell><Cell ss:StyleID="ce24"><Data ss:Type="Number">1</Data></Cell><Cell ss:StyleID="ce24"><Data ss:Type="Number">1</Data></Cell><Cell ss:StyleID="ce24"><Data ss:Type="Number">1</Data></Cell><Cell ss:StyleID="ce4"><Data ss:Type="Number">3</Data></Cell><Cell ss:StyleID="ce4"><Data ss:Type="Number">2</Data></Cell><Cell ss:StyleID="ce4"><Data ss:Type="Number">2</Data></Cell><Cell ss:StyleID="ce4"><Data ss:Type="Number">2</Data></Cell><Cell ss:StyleID="ce4"><Data ss:Type="Number">6</Data></Cell><Cell ss:StyleID="ce4"><Data ss:Type="Number">20</Data></Cell><Cell ss:StyleID="ce4"><Data ss:Type="Number">28</Data></Cell><Cell ss:StyleID="ce4"><Data ss:Type="Number">26</Data></Cell><Cell ss:StyleID="ce4"><Data ss:Type="Number">20</Data></Cell><Cell ss:StyleID="ce4"><Data ss:Type="Number">25</Data></Cell><Cell ss:StyleID="ce4"><Data ss:Type="Number">27</Data></Cell><Cell ss:StyleID="ce4"><Data ss:Type="Number">26</Data></Cell><Cell ss:StyleID="ce4"><Data ss:Type="Number">28</Data></Cell><Cell ss:StyleID="ce4"><Data ss:Type="Number">25</Data></Cell><Cell ss:StyleID="ce4"><Data ss:Type="Number">28</Data></Cell><Cell ss:StyleID="ce4"><Data ss:Type="Number">23</Data></Cell><Cell ss:StyleID="ce4"><Data ss:Type="Number">25</Data></Cell><Cell ss:StyleID="ce4"><Data ss:Type="Number">29</Data></Cell><Cell ss:StyleID="ce4"><Data ss:Type="Number">30</Data></Cell><Cell ss:StyleID="ce4"><Data ss:Type="Number">29</Data></Cell><Cell ss:StyleID="ce4"><Data ss:Type="Number">30</Data></Cell><Cell ss:StyleID="ce4"><Data ss:Type="Number">30</Data></Cell><Cell ss:StyleID="ce4"><Data ss:Type="Number">24</Data></Cell><Cell ss:StyleID="ce4"><Data ss:Type="Number">22</Data></Cell><Cell ss:StyleID="ce4"><Data ss:Type="Number">24</Data></Cell><Cell ss:StyleID="ce4"><Data ss:Type="Number">26</Data></Cell><Cell ss:StyleID="ce4"><Data ss:Type="Number">31</Data></Cell><Cell ss:StyleID="ce4"><Data ss:Type="Number">33</Data></Cell><Cell ss:StyleID="ce4"><Data ss:Type="Number">31</Data></Cell><Cell ss:StyleID="ce4"><Data ss:Type="Number">29</Data></Cell><Cell ss:StyleID="ce4"><Data ss:Type="Number">31</Data></Cell><Cell ss:StyleID="ce4"><Data ss:Type="Number">22</Data></Cell><Cell ss:StyleID="ce4"><Data ss:Type="Number">28</Data></Cell><Cell ss:StyleID="ce4"><Data ss:Type="Number">29</Data></Cell><Cell ss:StyleID="ce4"><Data ss:Type="Number">30</Data></Cell><Cell ss:StyleID="ce4"><Data ss:Type="Number">32</Data></Cell><Cell ss:StyleID="ce4"><Data ss:Type="Number">31</Data></Cell><Cell ss:StyleID="ce4"><Data ss:Type="Number">30</Data></Cell><Cell ss:StyleID="ce4"><Data ss:Type="Number">26</Data></Cell><Cell ss:StyleID="ce4"><Data ss:Type="Number">27</Data></Cell><Cell ss:StyleID="ce4"><Data ss:Type="Number">31</Data></Cell><Cell ss:StyleID="ce4"><Data ss:Type="Number">33</Data></Cell><Cell ss:StyleID="ce4"><Data ss:Type="Number">30</Data></Cell><Cell ss:StyleID="ce4"><Data ss:Type="Number">30</Data></Cell><Cell ss:StyleID="ce4"><Data ss:Type="Number">31</Data></Cell><Cell ss:StyleID="ce4"><Data ss:Type="Number">30</Data></Cell><Cell ss:StyleID="ce4"><Data ss:Type="Number">27</Data></Cell><Cell ss:StyleID="ce4"><Data ss:Type="Number">28</Data></Cell><Cell ss:StyleID="ce4"><Data ss:Type="Number">28</Data></Cell><Cell ss:StyleID="ce4"><Data ss:Type="Number">30</Data></Cell><Cell ss:StyleID="ce4"><Data ss:Type="Number">29</Data></Cell><Cell ss:StyleID="ce4"><Data ss:Type="Number">30</Data></Cell><Cell ss:StyleID="ce4"><Data ss:Type="Number">25</Data></Cell><Cell ss:StyleID="ce4"><Data ss:Type="Number">23</Data></Cell><Cell ss:StyleID="ce4"><Data ss:Type="Number">23</Data></Cell><Cell ss:StyleID="ce4"><Data ss:Type="Number">29</Data></Cell><Cell ss:StyleID="ce4"><Data ss:Type="Number">24</Data></Cell><Cell ss:Index="1024" ss:StyleID="ce19"/></Row><Row ss:AutoFitHeight="0" ss:Height="15.7606"><Cell ss:StyleID="ce4"><Data ss:Type="Number">0</Data></Cell><Cell ss:StyleID="ce4"><Data ss:Type="Number">54</Data></Cell><Cell ss:StyleID="ce4"><Data ss:Type="Number">2</Data></Cell><Cell ss:StyleID="ce4"><Data ss:Type="Number">2</Data></Cell><Cell ss:StyleID="ce19"><Data ss:Type="Number">0</Data></Cell><Cell ss:StyleID="ce19"><Data ss:Type="String">-0.25</Data></Cell><Cell ss:StyleID="ce4"><Data ss:Type="Number">12</Data></Cell><Cell ss:StyleID="ce4"><Data ss:Type="Number">0</Data></Cell><Cell ss:StyleID="ce4"><Data ss:Type="Number">1</Data></Cell><Cell ss:StyleID="ce19"><Data ss:Type="String">-1.79</Data></Cell><Cell ss:StyleID="ce19"><Data ss:Type="String">2.66</Data></Cell><Cell ss:StyleID="ce4"><Data ss:Type="Number">3</Data></Cell><Cell ss:StyleID="ce4"><Data ss:Type="Number">1</Data></Cell><Cell ss:StyleID="ce4"><Data ss:Type="Number">97</Data></Cell><Cell ss:StyleID="ce4"><Data ss:Type="Number">75</Data></Cell><Cell ss:StyleID="ce4"><Data ss:Type="Number">115</Data></Cell><Cell ss:StyleID="ce4"><Data ss:Type="Number">76</Data></Cell><Cell ss:StyleID="ce4"><Data ss:Type="Number">121</Data></Cell><Cell ss:StyleID="ce4"><Data ss:Type="Number">105</Data></Cell><Cell ss:StyleID="ce4"><Data ss:Type="Number">99</Data></Cell><Cell ss:StyleID="ce4"><Data ss:Type="Number">63</Data></Cell><Cell ss:StyleID="ce4"><Data ss:Type="Number">67</Data></Cell><Cell ss:StyleID="ce4"><Data ss:Type="Number">103</Data></Cell><Cell ss:StyleID="ce4"><Data ss:Type="Number">122</Data></Cell><Cell ss:StyleID="ce4"><Data ss:Type="Number">138</Data></Cell><Cell ss:StyleID="ce4"><Data ss:Type="Number">84</Data></Cell><Cell ss:StyleID="ce4"><Data ss:Type="Number">59</Data></Cell><Cell ss:StyleID="ce4"><Data ss:Type="Number">82</Data></Cell><Cell ss:StyleID="ce4"><Data ss:Type="Number">126</Data></Cell><Cell ss:StyleID="ce4"><Data ss:Type="Number">114</Data></Cell><Cell ss:StyleID="ce19"><Data ss:Type="String">-0.75</Data></Cell><Cell ss:StyleID="ce19"><Data ss:Type="String">2.86</Data></Cell><Cell ss:StyleID="ce4"><Data ss:Type="Number">0</Data></Cell><Cell ss:StyleID="ce4"><Data ss:Type="Number">0</Data></Cell><Cell ss:StyleID="ce4"><Data ss:Type="Number">83</Data></Cell><Cell ss:StyleID="ce19"><Data ss:Type="String">1.29</Data></Cell><Cell ss:StyleID="ce19"><Data ss:Type="String">2.02</Data></Cell><Cell ss:StyleID="ce19"><Data ss:Type="String">0.36</Data></Cell><Cell ss:StyleID="ce19"><Data ss:Type="String">0.59</Data></Cell><Cell ss:StyleID="ce19"><Data ss:Type="String">0.52</Data></Cell><Cell ss:StyleID="ce19"><Data ss:Type="String">0.315</Data></Cell><Cell ss:StyleID="ce24"><Data ss:Type="Number">2</Data></Cell><Cell ss:StyleID="ce24"><Data ss:Type="Number">2</Data></Cell><Cell ss:StyleID="ce24"><Data ss:Type="Number">2</Data></Cell><Cell ss:StyleID="ce4"><Data ss:Type="Number">6</Data></Cell><Cell ss:StyleID="ce4"><Data ss:Type="Number">3</Data></Cell><Cell ss:StyleID="ce4"><Data ss:Type="Number">2</Data></Cell><Cell ss:StyleID="ce4"><Data ss:Type="Number">4</Data></Cell><Cell ss:StyleID="ce4"><Data ss:Type="Number">9</Data></Cell><Cell ss:StyleID="ce4"><Data ss:Type="Number">29</Data></Cell><Cell ss:StyleID="ce4"><Data ss:Type="Number">29</Data></Cell><Cell ss:StyleID="ce4"><Data ss:Type="Number">28</Data></Cell><Cell ss:StyleID="ce4"><Data ss:Type="Number">24</Data></Cell><Cell ss:StyleID="ce4"><Data ss:Type="Number">24</Data></Cell><Cell ss:StyleID="ce4"><Data ss:Type="Number">29</Data></Cell><Cell ss:StyleID="ce4"><Data ss:Type="Number">28</Data></Cell><Cell ss:StyleID="ce4"><Data ss:Type="Number">28</Data></Cell><Cell ss:StyleID="ce4"><Data ss:Type="Number">30</Data></Cell><Cell ss:StyleID="ce4"><Data ss:Type="Number">27</Data></Cell><Cell ss:StyleID="ce4"><Data ss:Type="Number">19</Data></Cell><Cell ss:StyleID="ce4"><Data ss:Type="Number">24</Data></Cell><Cell ss:StyleID="ce4"><Data ss:Type="Number">27</Data></Cell><Cell ss:StyleID="ce4"><Data ss:Type="Number">31</Data></Cell><Cell ss:StyleID="ce4"><Data ss:Type="Number">29</Data></Cell><Cell ss:StyleID="ce4"><Data ss:Type="Number">25</Data></Cell><Cell ss:StyleID="ce4"><Data ss:Type="Number">31</Data></Cell><Cell ss:StyleID="ce4"><Data ss:Type="Number">26</Data></Cell><Cell ss:StyleID="ce4"><Data ss:Type="Number">15</Data></Cell><Cell ss:StyleID="ce4"><Data ss:Type="Number">23</Data></Cell><Cell ss:StyleID="ce4"><Data ss:Type="Number">28</Data></Cell><Cell ss:StyleID="ce4"><Data ss:Type="Number">31</Data></Cell><Cell ss:StyleID="ce4"><Data ss:Type="Number">32</Data></Cell><Cell ss:StyleID="ce4"><Data ss:Type="Number">33</Data></Cell><Cell ss:StyleID="ce4"><Data ss:Type="Number">31</Data></Cell><Cell ss:StyleID="ce4"><Data ss:Type="Number">32</Data></Cell><Cell ss:StyleID="ce4"><Data ss:Type="Number">25</Data></Cell><Cell ss:StyleID="ce4"><Data ss:Type="Number">24</Data></Cell><Cell ss:StyleID="ce4"><Data ss:Type="Number">29</Data></Cell><Cell ss:StyleID="ce4"><Data ss:Type="Number">31</Data></Cell><Cell ss:StyleID="ce4"><Data ss:Type="Number">31</Data></Cell><Cell ss:StyleID="ce4"><Data ss:Type="Number">33</Data></Cell><Cell ss:StyleID="ce4"><Data ss:Type="Number">31</Data></Cell><Cell ss:StyleID="ce4"><Data ss:Type="Number">29</Data></Cell><Cell ss:StyleID="ce4"><Data ss:Type="Number">22</Data></Cell><Cell ss:StyleID="ce4"><Data ss:Type="Number">28</Data></Cell><Cell ss:StyleID="ce4"><Data ss:Type="Number">31</Data></Cell><Cell ss:StyleID="ce4"><Data ss:Type="Number">31</Data></Cell><Cell ss:StyleID="ce4"><Data ss:Type="Number">31</Data></Cell><Cell ss:StyleID="ce4"><Data ss:Type="Number">30</Data></Cell><Cell ss:StyleID="ce4"><Data ss:Type="Number">29</Data></Cell><Cell ss:StyleID="ce4"><Data ss:Type="Number">32</Data></Cell><Cell ss:StyleID="ce4"><Data ss:Type="Number">29</Data></Cell><Cell ss:StyleID="ce4"><Data ss:Type="Number">31</Data></Cell><Cell ss:StyleID="ce4"><Data ss:Type="Number">30</Data></Cell><Cell ss:StyleID="ce4"><Data ss:Type="Number">27</Data></Cell><Cell ss:StyleID="ce4"><Data ss:Type="Number">30</Data></Cell><Cell ss:StyleID="ce4"><Data ss:Type="Number">30</Data></Cell><Cell ss:StyleID="ce4"><Data ss:Type="Number">30</Data></Cell><Cell ss:StyleID="ce4"><Data ss:Type="Number">28</Data></Cell><Cell ss:StyleID="ce4"><Data ss:Type="Number">31</Data></Cell><Cell ss:StyleID="ce4"><Data ss:Type="Number">29</Data></Cell><Cell ss:Index="1024" ss:StyleID="ce19"/></Row><Row ss:Index="41" ss:AutoFitHeight="0" ss:Height="15.7606"><Cell ss:StyleID="ce4"><Data ss:Type="Number">1</Data></Cell><Cell ss:StyleID="ce4"><Data ss:Type="Number">57</Data></Cell><Cell ss:StyleID="ce4"><Data ss:Type="Number">1</Data></Cell><Cell ss:StyleID="ce4"><Data ss:Type="Number">1</Data></Cell><Cell ss:StyleID="ce19"><Data ss:Type="String">0.1</Data></Cell><Cell ss:StyleID="ce19"><Data ss:Type="String">-4.5</Data></Cell><Cell ss:StyleID="ce4"><Data ss:Type="Number">16</Data></Cell><Cell ss:StyleID="ce4"><Data ss:Type="Number">1</Data></Cell><Cell ss:StyleID="ce4"><Data ss:Type="Number">1</Data></Cell><Cell ss:StyleID="ce19"><Data ss:Type="String">-3.94</Data></Cell><Cell ss:StyleID="ce19"><Data ss:Type="String">6.18</Data></Cell><Cell ss:StyleID="ce4"><Data ss:Type="Number">3</Data></Cell><Cell ss:StyleID="ce4"><Data ss:Type="Number">1</Data></Cell><Cell ss:StyleID="ce4"><Data ss:Type="Number">74</Data></Cell><Cell ss:StyleID="ce4"><Data ss:Type="Number">53</Data></Cell><Cell ss:StyleID="ce4"><Data ss:Type="Number">102</Data></Cell><Cell ss:StyleID="ce4"><Data ss:Type="Number">56</Data></Cell><Cell ss:StyleID="ce4"><Data ss:Type="Number">84</Data></Cell><Cell ss:StyleID="ce4"><Data ss:Type="Number">77</Data></Cell><Cell ss:StyleID="ce4"><Data ss:Type="Number">57</Data></Cell><Cell ss:StyleID="ce4"><Data ss:Type="Number">58</Data></Cell><Cell ss:StyleID="ce4"><Data ss:Type="Number">54</Data></Cell><Cell ss:StyleID="ce4"><Data ss:Type="Number">76</Data></Cell><Cell ss:StyleID="ce4"><Data ss:Type="Number">113</Data></Cell><Cell ss:StyleID="ce4"><Data ss:Type="Number">64</Data></Cell><Cell ss:StyleID="ce4"><Data ss:Type="Number">47</Data></Cell><Cell ss:StyleID="ce4"><Data ss:Type="Number">40</Data></Cell><Cell ss:StyleID="ce4"><Data ss:Type="Number">73</Data></Cell><Cell ss:StyleID="ce4"><Data ss:Type="Number">130</Data></Cell><Cell ss:StyleID="ce4"><Data ss:Type="Number">99</Data></Cell><Cell ss:StyleID="ce19"><Data ss:Type="String">-5.01</Data></Cell><Cell ss:StyleID="ce19"><Data ss:Type="String">6.21</Data></Cell><Cell ss:StyleID="ce4"><Data ss:Type="Number">1</Data></Cell><Cell ss:StyleID="ce4"><Data ss:Type="Number">1</Data></Cell><Cell ss:StyleID="ce4"><Data ss:Type="Number">88</Data></Cell><Cell ss:StyleID="ce19"><Data ss:Type="String">0.69</Data></Cell><Cell ss:StyleID="ce19"><Data ss:Type="String">1.72</Data></Cell><Cell ss:StyleID="ce19"><Data ss:Type="String">0.6</Data></Cell><Cell ss:StyleID="ce19"><Data ss:Type="String">0.76</Data></Cell><Cell ss:StyleID="ce19"><Data ss:Type="String">0.77</Data></Cell><Cell ss:StyleID="ce19"><Data ss:Type="String">0.458</Data></Cell><Cell ss:StyleID="ce23"><Data ss:Type="Number">5</Data></Cell><Cell ss:StyleID="ce23"><Data ss:Type="Number">5</Data></Cell><Cell ss:StyleID="ce23"><Data ss:Type="Number">2</Data></Cell><Cell ss:StyleID="ce4"><Data ss:Type="Number">12</Data></Cell><Cell ss:StyleID="ce4"><Data ss:Type="Number">4</Data></Cell><Cell ss:StyleID="ce4"><Data ss:Type="Number">4</Data></Cell><Cell ss:StyleID="ce4"><Data ss:Type="Number">4</Data></Cell><Cell ss:StyleID="ce4"><Data ss:Type="Number">12</Data></Cell><Cell ss:StyleID="ce4"><Data ss:Type="Number">25</Data></Cell><Cell ss:StyleID="ce4"><Data ss:Type="Number">29</Data></Cell><Cell ss:StyleID="ce4"><Data ss:Type="Number">25</Data></Cell><Cell ss:StyleID="ce4"><Data ss:Type="Number">28</Data></Cell><Cell ss:StyleID="ce4"><Data ss:Type="Number">24</Data></Cell><Cell ss:StyleID="ce4"><Data ss:Type="Number">26</Data></Cell><Cell ss:StyleID="ce4"><Data ss:Type="Number">28</Data></Cell><Cell ss:StyleID="ce4"><Data ss:Type="Number">29</Data></Cell><Cell ss:StyleID="ce4"><Data ss:Type="Number">27</Data></Cell><Cell ss:StyleID="ce4"><Data ss:Type="Number">23</Data></Cell><Cell ss:StyleID="ce4"><Data ss:Type="Number">23</Data></Cell><Cell ss:StyleID="ce4"><Data ss:Type="Number">27</Data></Cell><Cell ss:StyleID="ce4"><Data ss:Type="Number">28</Data></Cell><Cell ss:StyleID="ce4"><Data ss:Type="Number">30</Data></Cell><Cell ss:StyleID="ce4"><Data ss:Type="Number">29</Data></Cell><Cell ss:StyleID="ce4"><Data ss:Type="Number">28</Data></Cell><Cell ss:StyleID="ce4"><Data ss:Type="Number">28</Data></Cell><Cell ss:StyleID="ce4"><Data ss:Type="Number">26</Data></Cell><Cell ss:StyleID="ce4"><Data ss:Type="Number">17</Data></Cell><Cell ss:StyleID="ce4"><Data ss:Type="Number">23</Data></Cell><Cell ss:StyleID="ce4"><Data ss:Type="Number">26</Data></Cell><Cell ss:StyleID="ce4"><Data ss:Type="Number">28</Data></Cell><Cell ss:StyleID="ce4"><Data ss:Type="Number">11</Data></Cell><Cell ss:StyleID="ce4"><Data ss:Type="Number">31</Data></Cell><Cell ss:StyleID="ce4"><Data ss:Type="Number">0</Data></Cell><Cell ss:StyleID="ce4"><Data ss:Type="Number">27</Data></Cell><Cell ss:StyleID="ce4"><Data ss:Type="Number">18</Data></Cell><Cell ss:StyleID="ce4"><Data ss:Type="Number">24</Data></Cell><Cell ss:StyleID="ce4"><Data ss:Type="Number">27</Data></Cell><Cell ss:StyleID="ce4"><Data ss:Type="Number">31</Data></Cell><Cell ss:StyleID="ce4"><Data ss:Type="Number">30</Data></Cell><Cell ss:StyleID="ce4"><Data ss:Type="Number">32</Data></Cell><Cell ss:StyleID="ce4"><Data ss:Type="Number">30</Data></Cell><Cell ss:StyleID="ce4"><Data ss:Type="Number">27</Data></Cell><Cell ss:StyleID="ce4"><Data ss:Type="Number">25</Data></Cell><Cell ss:StyleID="ce4"><Data ss:Type="Number">28</Data></Cell><Cell ss:StyleID="ce4"><Data ss:Type="Number">31</Data></Cell><Cell ss:StyleID="ce4"><Data ss:Type="Number">31</Data></Cell><Cell ss:StyleID="ce4"><Data ss:Type="Number">30</Data></Cell><Cell ss:StyleID="ce4"><Data ss:Type="Number">31</Data></Cell><Cell ss:StyleID="ce4"><Data ss:Type="Number">30</Data></Cell><Cell ss:StyleID="ce4"><Data ss:Type="Number">26</Data></Cell><Cell ss:StyleID="ce4"><Data ss:Type="Number">23</Data></Cell><Cell ss:StyleID="ce4"><Data ss:Type="Number">28</Data></Cell><Cell ss:StyleID="ce4"><Data ss:Type="Number">27</Data></Cell><Cell ss:StyleID="ce4"><Data ss:Type="Number">27</Data></Cell><Cell ss:StyleID="ce4"><Data ss:Type="Number">30</Data></Cell><Cell ss:StyleID="ce4"><Data ss:Type="Number">28</Data></Cell><Cell ss:StyleID="ce4"><Data ss:Type="Number">27</Data></Cell><Cell ss:StyleID="ce4"><Data ss:Type="Number">28</Data></Cell><Cell ss:StyleID="ce4"><Data ss:Type="Number">26</Data></Cell><Cell ss:StyleID="ce4"><Data ss:Type="Number">27</Data></Cell><Cell ss:Index="1024" ss:StyleID="ce19"/></Row><Row ss:AutoFitHeight="0" ss:Height="15.7606"><Cell ss:StyleID="ce4"><Data ss:Type="Number">1</Data></Cell><Cell ss:StyleID="ce4"><Data ss:Type="Number">61</Data></Cell><Cell ss:StyleID="ce4"><Data ss:Type="Number">1</Data></Cell><Cell ss:StyleID="ce4"><Data ss:Type="Number">3</Data></Cell><Cell ss:StyleID="ce19"><Data ss:Type="Number">0</Data></Cell><Cell ss:StyleID="ce19"><Data ss:Type="String">-0.25</Data></Cell><Cell ss:StyleID="ce4"><Data ss:Type="Number">12</Data></Cell><Cell ss:StyleID="ce4"><Data ss:Type="Number">3</Data></Cell><Cell ss:StyleID="ce4"><Data ss:Type="Number">1</Data></Cell><Cell ss:StyleID="ce19"><Data ss:Type="String">-4.44</Data></Cell><Cell ss:StyleID="ce19"><Data ss:Type="String">5.44</Data></Cell><Cell ss:StyleID="ce4"><Data ss:Type="Number">3</Data></Cell><Cell ss:StyleID="ce4"><Data ss:Type="Number">1</Data></Cell><Cell ss:StyleID="ce4"><Data ss:Type="Number">52</Data></Cell><Cell ss:StyleID="ce4"><Data ss:Type="Number">28</Data></Cell><Cell ss:StyleID="ce4"><Data ss:Type="Number">67</Data></Cell><Cell ss:StyleID="ce4"><Data ss:Type="Number">60</Data></Cell><Cell ss:StyleID="ce4"><Data ss:Type="Number">53</Data></Cell><Cell ss:StyleID="ce4"><Data ss:Type="Number">80</Data></Cell><Cell ss:StyleID="ce4"><Data ss:Type="Number">72</Data></Cell><Cell ss:StyleID="ce4"><Data ss:Type="Number">55</Data></Cell><Cell ss:StyleID="ce4"><Data ss:Type="Number">54</Data></Cell><Cell ss:StyleID="ce4"><Data ss:Type="Number">57</Data></Cell><Cell ss:StyleID="ce4"><Data ss:Type="Number">55</Data></Cell><Cell ss:StyleID="ce4"><Data ss:Type="Number">48</Data></Cell><Cell ss:StyleID="ce4"><Data ss:Type="Number">27</Data></Cell><Cell ss:StyleID="ce4"><Data ss:Type="Number">26</Data></Cell><Cell ss:StyleID="ce4"><Data ss:Type="Number">30</Data></Cell><Cell ss:StyleID="ce4"><Data ss:Type="Number">35</Data></Cell><Cell ss:StyleID="ce4"><Data ss:Type="Number">87</Data></Cell><Cell ss:StyleID="ce19"><Data ss:Type="String">-2.43</Data></Cell><Cell ss:StyleID="ce19"><Data ss:Type="String">3.99</Data></Cell><Cell ss:StyleID="ce4"><Data ss:Type="Number">1</Data></Cell><Cell ss:StyleID="ce4"><Data ss:Type="Number">1</Data></Cell><Cell ss:StyleID="ce4"><Data ss:Type="Number">67</Data></Cell><Cell ss:StyleID="ce19"><Data ss:Type="String">0.74</Data></Cell><Cell ss:StyleID="ce19"><Data ss:Type="String">2.02</Data></Cell><Cell ss:StyleID="ce19"><Data ss:Type="String">0.63</Data></Cell><Cell ss:StyleID="ce19"><Data ss:Type="String">0.78</Data></Cell><Cell ss:StyleID="ce19"><Data ss:Type="String">0.74</Data></Cell><Cell ss:StyleID="ce19"><Data ss:Type="String">0.391</Data></Cell><Cell ss:StyleID="ce23"><Data ss:Type="Number">5</Data></Cell><Cell ss:StyleID="ce23"><Data ss:Type="Number">5</Data></Cell><Cell ss:StyleID="ce23"><Data ss:Type="Number">5</Data></Cell><Cell ss:StyleID="ce4"><Data ss:Type="Number">15</Data></Cell><Cell ss:StyleID="ce4"><Data ss:Type="Number">5</Data></Cell><Cell ss:StyleID="ce4"><Data ss:Type="Number">5</Data></Cell><Cell ss:StyleID="ce4"><Data ss:Type="Number">5</Data></Cell><Cell ss:StyleID="ce4"><Data ss:Type="Number">15</Data></Cell><Cell ss:StyleID="ce4"><Data ss:Type="Number">0</Data></Cell><Cell ss:StyleID="ce4"><Data ss:Type="Number">1</Data></Cell><Cell ss:StyleID="ce4"><Data ss:Type="Number">0</Data></Cell><Cell ss:StyleID="ce4"><Data ss:Type="Number">13</Data></Cell><Cell ss:StyleID="ce4"><Data ss:Type="Number">19</Data></Cell><Cell ss:StyleID="ce4"><Data ss:Type="Number">24</Data></Cell><Cell ss:StyleID="ce4"><Data ss:Type="Number">22</Data></Cell><Cell ss:StyleID="ce4"><Data ss:Type="Number">16</Data></Cell><Cell ss:StyleID="ce4"><Data ss:Type="Number">18</Data></Cell><Cell ss:StyleID="ce4"><Data ss:Type="Number">20</Data></Cell><Cell ss:StyleID="ce4"><Data ss:Type="Number">13</Data></Cell><Cell ss:StyleID="ce4"><Data ss:Type="Number">20</Data></Cell><Cell ss:StyleID="ce4"><Data ss:Type="Number">23</Data></Cell><Cell ss:StyleID="ce4"><Data ss:Type="Number">23</Data></Cell><Cell ss:StyleID="ce4"><Data ss:Type="Number">21</Data></Cell><Cell ss:StyleID="ce4"><Data ss:Type="Number">24</Data></Cell><Cell ss:StyleID="ce4"><Data ss:Type="Number">25</Data></Cell><Cell ss:StyleID="ce4"><Data ss:Type="Number">23</Data></Cell><Cell ss:StyleID="ce4"><Data ss:Type="Number">9</Data></Cell><Cell ss:StyleID="ce4"><Data ss:Type="Number">11</Data></Cell><Cell ss:StyleID="ce4"><Data ss:Type="Number">23</Data></Cell><Cell ss:StyleID="ce4"><Data ss:Type="Number">23</Data></Cell><Cell ss:StyleID="ce4"><Data ss:Type="Number">29</Data></Cell><Cell ss:StyleID="ce4"><Data ss:Type="Number">28</Data></Cell><Cell ss:StyleID="ce4"><Data ss:Type="Number">25</Data></Cell><Cell ss:StyleID="ce4"><Data ss:Type="Number">26</Data></Cell><Cell ss:StyleID="ce4"><Data ss:Type="Number">0</Data></Cell><Cell ss:StyleID="ce4"><Data ss:Type="Number">8</Data></Cell><Cell ss:StyleID="ce4"><Data ss:Type="Number">20</Data></Cell><Cell ss:StyleID="ce4"><Data ss:Type="Number">22</Data></Cell><Cell ss:StyleID="ce4"><Data ss:Type="Number">29</Data></Cell><Cell ss:StyleID="ce4"><Data ss:Type="Number">31</Data></Cell><Cell ss:StyleID="ce4"><Data ss:Type="Number">28</Data></Cell><Cell ss:StyleID="ce4"><Data ss:Type="Number">25</Data></Cell><Cell ss:StyleID="ce4"><Data ss:Type="Number">9</Data></Cell><Cell ss:StyleID="ce4"><Data ss:Type="Number">24</Data></Cell><Cell ss:StyleID="ce4"><Data ss:Type="Number">24</Data></Cell><Cell ss:StyleID="ce4"><Data ss:Type="Number">27</Data></Cell><Cell ss:StyleID="ce4"><Data ss:Type="Number">29</Data></Cell><Cell ss:StyleID="ce4"><Data ss:Type="Number">29</Data></Cell><Cell ss:StyleID="ce4"><Data ss:Type="Number">25</Data></Cell><Cell ss:StyleID="ce4"><Data ss:Type="Number">27</Data></Cell><Cell ss:StyleID="ce4"><Data ss:Type="Number">16</Data></Cell><Cell ss:StyleID="ce4"><Data ss:Type="Number">26</Data></Cell><Cell ss:StyleID="ce4"><Data ss:Type="Number">25</Data></Cell><Cell ss:StyleID="ce4"><Data ss:Type="Number">26</Data></Cell><Cell ss:StyleID="ce4"><Data ss:Type="Number">27</Data></Cell><Cell ss:StyleID="ce4"><Data ss:Type="Number">25</Data></Cell><Cell ss:StyleID="ce4"><Data ss:Type="Number">16</Data></Cell><Cell ss:StyleID="ce4"><Data ss:Type="Number">19</Data></Cell><Cell ss:StyleID="ce4"><Data ss:Type="Number">25</Data></Cell><Cell ss:StyleID="ce4"><Data ss:Type="Number">26</Data></Cell><Cell ss:Index="1024" ss:StyleID="ce19"/></Row><Row ss:AutoFitHeight="0" ss:Height="15.7606"><Cell ss:StyleID="ce4"><Data ss:Type="Number">0</Data></Cell><Cell ss:StyleID="ce4"><Data ss:Type="Number">56</Data></Cell><Cell ss:StyleID="ce4"><Data ss:Type="Number">1</Data></Cell><Cell ss:StyleID="ce4"><Data ss:Type="Number">1</Data></Cell><Cell ss:StyleID="ce19"><Data ss:Type="Number">0</Data></Cell><Cell ss:StyleID="ce19"><Data ss:Type="String">0.25</Data></Cell><Cell ss:StyleID="ce4"><Data ss:Type="Number">16</Data></Cell><Cell ss:StyleID="ce4"><Data ss:Type="Number">0</Data></Cell><Cell ss:StyleID="ce4"><Data ss:Type="Number">1</Data></Cell><Cell ss:StyleID="ce19"><Data ss:Type="String">-1.25</Data></Cell><Cell ss:StyleID="ce19"><Data ss:Type="String">2.29</Data></Cell><Cell ss:StyleID="ce4"><Data ss:Type="Number">2</Data></Cell><Cell ss:StyleID="ce4"><Data ss:Type="Number">0</Data></Cell><Cell ss:StyleID="ce4"><Data ss:Type="Number">87</Data></Cell><Cell ss:StyleID="ce4"><Data ss:Type="Number">60</Data></Cell><Cell ss:StyleID="ce4"><Data ss:Type="Number">107</Data></Cell><Cell ss:StyleID="ce4"><Data ss:Type="Number">77</Data></Cell><Cell ss:StyleID="ce4"><Data ss:Type="Number">105</Data></Cell><Cell ss:StyleID="ce4"><Data ss:Type="Number">93</Data></Cell><Cell ss:StyleID="ce4"><Data ss:Type="Number">103</Data></Cell><Cell ss:StyleID="ce4"><Data ss:Type="Number">58</Data></Cell><Cell ss:StyleID="ce4"><Data ss:Type="Number">70</Data></Cell><Cell ss:StyleID="ce4"><Data ss:Type="Number">79</Data></Cell><Cell ss:StyleID="ce4"><Data ss:Type="Number">104</Data></Cell><Cell ss:StyleID="ce4"><Data ss:Type="Number">131</Data></Cell><Cell ss:StyleID="ce4"><Data ss:Type="Number">71</Data></Cell><Cell ss:StyleID="ce4"><Data ss:Type="Number">44</Data></Cell><Cell ss:StyleID="ce4"><Data ss:Type="Number">64</Data></Cell><Cell ss:StyleID="ce4"><Data ss:Type="Number">101</Data></Cell><Cell ss:StyleID="ce4"><Data ss:Type="Number">128</Data></Cell><Cell ss:StyleID="ce19"><Data ss:Type="String">0.88</Data></Cell><Cell ss:StyleID="ce19"><Data ss:Type="String">3.36</Data></Cell><Cell ss:StyleID="ce4"><Data ss:Type="Number">0</Data></Cell><Cell ss:StyleID="ce4"><Data ss:Type="Number">0</Data></Cell><Cell ss:StyleID="ce4"><Data ss:Type="Number">89</Data></Cell><Cell ss:StyleID="ce19"><Data ss:Type="String">1.19</Data></Cell><Cell ss:StyleID="ce19"><Data ss:Type="String">1.71</Data></Cell><Cell ss:StyleID="ce19"><Data ss:Type="String">0.3</Data></Cell><Cell ss:StyleID="ce19"><Data ss:Type="String">0.54</Data></Cell><Cell ss:StyleID="ce19"><Data ss:Type="String">0.51</Data></Cell><Cell ss:StyleID="ce19"><Data ss:Type="String">0.133</Data></Cell><Cell ss:StyleID="ce24"><Data ss:Type="Number">2</Data></Cell><Cell ss:StyleID="ce24"><Data ss:Type="Number">2</Data></Cell><Cell ss:StyleID="ce24"><Data ss:Type="Number">2</Data></Cell><Cell ss:StyleID="ce4"><Data ss:Type="Number">6</Data></Cell><Cell ss:StyleID="ce4"><Data ss:Type="Number">1</Data></Cell><Cell ss:StyleID="ce4"><Data ss:Type="Number">2</Data></Cell><Cell ss:StyleID="ce4"><Data ss:Type="Number">2</Data></Cell><Cell ss:StyleID="ce4"><Data ss:Type="Number">5</Data></Cell><Cell ss:StyleID="ce4"><Data ss:Type="Number">25</Data></Cell><Cell ss:StyleID="ce4"><Data ss:Type="Number">26</Data></Cell><Cell ss:StyleID="ce4"><Data ss:Type="Number">25</Data></Cell><Cell ss:StyleID="ce4"><Data ss:Type="Number">22</Data></Cell><Cell ss:StyleID="ce4"><Data ss:Type="Number">24</Data></Cell><Cell ss:StyleID="ce4"><Data ss:Type="Number">29</Data></Cell><Cell ss:StyleID="ce4"><Data ss:Type="Number">29</Data></Cell><Cell ss:StyleID="ce4"><Data ss:Type="Number">29</Data></Cell><Cell ss:StyleID="ce4"><Data ss:Type="Number">27</Data></Cell><Cell ss:StyleID="ce4"><Data ss:Type="Number">26</Data></Cell><Cell ss:StyleID="ce4"><Data ss:Type="Number">25</Data></Cell><Cell ss:StyleID="ce4"><Data ss:Type="Number">25</Data></Cell><Cell ss:StyleID="ce4"><Data ss:Type="Number">29</Data></Cell><Cell ss:StyleID="ce4"><Data ss:Type="Number">30</Data></Cell><Cell ss:StyleID="ce4"><Data ss:Type="Number">30</Data></Cell><Cell ss:StyleID="ce4"><Data ss:Type="Number">28</Data></Cell><Cell ss:StyleID="ce4"><Data ss:Type="Number">25</Data></Cell><Cell ss:StyleID="ce4"><Data ss:Type="Number">27</Data></Cell><Cell ss:StyleID="ce4"><Data ss:Type="Number">24</Data></Cell><Cell ss:StyleID="ce4"><Data ss:Type="Number">27</Data></Cell><Cell ss:StyleID="ce4"><Data ss:Type="Number">25</Data></Cell><Cell ss:StyleID="ce4"><Data ss:Type="Number">28</Data></Cell><Cell ss:StyleID="ce4"><Data ss:Type="Number">32</Data></Cell><Cell ss:StyleID="ce4"><Data ss:Type="Number">32</Data></Cell><Cell ss:StyleID="ce4"><Data ss:Type="Number">34</Data></Cell><Cell ss:StyleID="ce4"><Data ss:Type="Number">29</Data></Cell><Cell ss:StyleID="ce4"><Data ss:Type="Number">26</Data></Cell><Cell ss:StyleID="ce4"><Data ss:Type="Number">26</Data></Cell><Cell ss:StyleID="ce4"><Data ss:Type="Number">30</Data></Cell><Cell ss:StyleID="ce4"><Data ss:Type="Number">31</Data></Cell><Cell ss:StyleID="ce4"><Data ss:Type="Number">33</Data></Cell><Cell ss:StyleID="ce4"><Data ss:Type="Number">33</Data></Cell><Cell ss:StyleID="ce4"><Data ss:Type="Number">34</Data></Cell><Cell ss:StyleID="ce4"><Data ss:Type="Number">29</Data></Cell><Cell ss:StyleID="ce4"><Data ss:Type="Number">30</Data></Cell><Cell ss:StyleID="ce4"><Data ss:Type="Number">30</Data></Cell><Cell ss:StyleID="ce4"><Data ss:Type="Number">31</Data></Cell><Cell ss:StyleID="ce4"><Data ss:Type="Number">31</Data></Cell><Cell ss:StyleID="ce4"><Data ss:Type="Number">33</Data></Cell><Cell ss:StyleID="ce4"><Data ss:Type="Number">33</Data></Cell><Cell ss:StyleID="ce4"><Data ss:Type="Number">34</Data></Cell><Cell ss:StyleID="ce4"><Data ss:Type="Number">32</Data></Cell><Cell ss:StyleID="ce4"><Data ss:Type="Number">30</Data></Cell><Cell ss:StyleID="ce4"><Data ss:Type="Number">25</Data></Cell><Cell ss:StyleID="ce4"><Data ss:Type="Number">29</Data></Cell><Cell ss:StyleID="ce4"><Data ss:Type="Number">31</Data></Cell><Cell ss:StyleID="ce4"><Data ss:Type="Number">33</Data></Cell><Cell ss:StyleID="ce4"><Data ss:Type="Number">31</Data></Cell><Cell ss:StyleID="ce4"><Data ss:Type="Number">30</Data></Cell><Cell ss:StyleID="ce4"><Data ss:Type="Number">29</Data></Cell><Cell ss:StyleID="ce4"><Data ss:Type="Number">29</Data></Cell><Cell ss:StyleID="ce4"><Data ss:Type="Number">31</Data></Cell><Cell ss:Index="1024" ss:StyleID="ce19"/></Row><Row ss:AutoFitHeight="0" ss:Height="15.7606"><Cell ss:StyleID="ce4"><Data ss:Type="Number">1</Data></Cell><Cell ss:StyleID="ce4"><Data ss:Type="Number">48</Data></Cell><Cell ss:StyleID="ce4"><Data ss:Type="Number">1</Data></Cell><Cell ss:StyleID="ce4"><Data ss:Type="Number">1</Data></Cell><Cell ss:StyleID="ce19"><Data ss:Type="String">0.05</Data></Cell><Cell ss:StyleID="ce19"><Data ss:Type="String">-0.5</Data></Cell><Cell ss:StyleID="ce4"><Data ss:Type="Number">14</Data></Cell><Cell ss:StyleID="ce4"><Data ss:Type="Number">2</Data></Cell><Cell ss:StyleID="ce4"><Data ss:Type="Number">1</Data></Cell><Cell ss:StyleID="ce19"><Data ss:Type="String">-3.01</Data></Cell><Cell ss:StyleID="ce19"><Data ss:Type="String">4.92</Data></Cell><Cell ss:StyleID="ce4"><Data ss:Type="Number">3</Data></Cell><Cell ss:StyleID="ce4"><Data ss:Type="Number">1</Data></Cell><Cell ss:StyleID="ce4"><Data ss:Type="Number">60</Data></Cell><Cell ss:StyleID="ce4"><Data ss:Type="Number">49</Data></Cell><Cell ss:StyleID="ce4"><Data ss:Type="Number">75</Data></Cell><Cell ss:StyleID="ce4"><Data ss:Type="Number">49</Data></Cell><Cell ss:StyleID="ce4"><Data ss:Type="Number">69</Data></Cell><Cell ss:StyleID="ce4"><Data ss:Type="Number">77</Data></Cell><Cell ss:StyleID="ce4"><Data ss:Type="Number">59</Data></Cell><Cell ss:StyleID="ce4"><Data ss:Type="Number">44</Data></Cell><Cell ss:StyleID="ce4"><Data ss:Type="Number">44</Data></Cell><Cell ss:StyleID="ce4"><Data ss:Type="Number">73</Data></Cell><Cell ss:StyleID="ce4"><Data ss:Type="Number">82</Data></Cell><Cell ss:StyleID="ce4"><Data ss:Type="Number">51</Data></Cell><Cell ss:StyleID="ce4"><Data ss:Type="Number">46</Data></Cell><Cell ss:StyleID="ce4"><Data ss:Type="Number">37</Data></Cell><Cell ss:StyleID="ce4"><Data ss:Type="Number">63</Data></Cell><Cell ss:StyleID="ce4"><Data ss:Type="Number">69</Data></Cell><Cell ss:StyleID="ce4"><Data ss:Type="Number">78</Data></Cell><Cell ss:StyleID="ce19"><Data ss:Type="String">-4.18</Data></Cell><Cell ss:StyleID="ce19"><Data ss:Type="String">10.55</Data></Cell><Cell ss:StyleID="ce4"><Data ss:Type="Number">1</Data></Cell><Cell ss:StyleID="ce4"><Data ss:Type="Number">1</Data></Cell><Cell ss:StyleID="ce4"><Data ss:Type="Number">63</Data></Cell><Cell ss:StyleID="ce19"><Data ss:Type="String">0.92</Data></Cell><Cell ss:StyleID="ce19"><Data ss:Type="String">2.22</Data></Cell><Cell ss:StyleID="ce19"><Data ss:Type="String">0.59</Data></Cell><Cell ss:StyleID="ce19"><Data ss:Type="String">0.75</Data></Cell><Cell ss:StyleID="ce19"><Data ss:Type="String">0.7</Data></Cell><Cell ss:StyleID="ce19"><Data ss:Type="String">0.639</Data></Cell><Cell ss:StyleID="ce23"><Data ss:Type="Number">5</Data></Cell><Cell ss:StyleID="ce23"><Data ss:Type="Number">5</Data></Cell><Cell ss:StyleID="ce23"><Data ss:Type="Number">5</Data></Cell><Cell ss:StyleID="ce4"><Data ss:Type="Number">15</Data></Cell><Cell ss:StyleID="ce4"><Data ss:Type="Number">5</Data></Cell><Cell ss:StyleID="ce4"><Data ss:Type="Number">4</Data></Cell><Cell ss:StyleID="ce4"><Data ss:Type="Number">5</Data></Cell><Cell ss:StyleID="ce4"><Data ss:Type="Number">14</Data></Cell><Cell ss:StyleID="ce4"><Data ss:Type="Number">12</Data></Cell><Cell ss:StyleID="ce4"><Data ss:Type="Number">22</Data></Cell><Cell ss:StyleID="ce4"><Data ss:Type="Number">26</Data></Cell><Cell ss:StyleID="ce4"><Data ss:Type="Number">25</Data></Cell><Cell ss:StyleID="ce4"><Data ss:Type="Number">20</Data></Cell><Cell ss:StyleID="ce4"><Data ss:Type="Number">24</Data></Cell><Cell ss:StyleID="ce4"><Data ss:Type="Number">25</Data></Cell><Cell ss:StyleID="ce4"><Data ss:Type="Number">21</Data></Cell><Cell ss:StyleID="ce4"><Data ss:Type="Number">27</Data></Cell><Cell ss:StyleID="ce4"><Data ss:Type="Number">22</Data></Cell><Cell ss:StyleID="ce4"><Data ss:Type="Number">22</Data></Cell><Cell ss:StyleID="ce4"><Data ss:Type="Number">23</Data></Cell><Cell ss:StyleID="ce4"><Data ss:Type="Number">25</Data></Cell><Cell ss:StyleID="ce4"><Data ss:Type="Number">18</Data></Cell><Cell ss:StyleID="ce4"><Data ss:Type="Number">30</Data></Cell><Cell ss:StyleID="ce4"><Data ss:Type="Number">31</Data></Cell><Cell ss:StyleID="ce4"><Data ss:Type="Number">28</Data></Cell><Cell ss:StyleID="ce4"><Data ss:Type="Number">29</Data></Cell><Cell ss:StyleID="ce4"><Data ss:Type="Number">6</Data></Cell><Cell ss:StyleID="ce4"><Data ss:Type="Number">10</Data></Cell><Cell ss:StyleID="ce4"><Data ss:Type="Number">25</Data></Cell><Cell ss:StyleID="ce4"><Data ss:Type="Number">29</Data></Cell><Cell ss:StyleID="ce4"><Data ss:Type="Number">30</Data></Cell><Cell ss:StyleID="ce4"><Data ss:Type="Number">31</Data></Cell><Cell ss:StyleID="ce4"><Data ss:Type="Number">29</Data></Cell><Cell ss:StyleID="ce4"><Data ss:Type="Number">29</Data></Cell><Cell ss:StyleID="ce4"><Data ss:Type="Number">25</Data></Cell><Cell ss:StyleID="ce4"><Data ss:Type="Number">24</Data></Cell><Cell ss:StyleID="ce4"><Data ss:Type="Number">29</Data></Cell><Cell ss:StyleID="ce4"><Data ss:Type="Number">32</Data></Cell><Cell ss:StyleID="ce4"><Data ss:Type="Number">33</Data></Cell><Cell ss:StyleID="ce4"><Data ss:Type="Number">34</Data></Cell><Cell ss:StyleID="ce4"><Data ss:Type="Number">31</Data></Cell><Cell ss:StyleID="ce4"><Data ss:Type="Number">26</Data></Cell><Cell ss:StyleID="ce4"><Data ss:Type="Number">27</Data></Cell><Cell ss:StyleID="ce4"><Data ss:Type="Number">31</Data></Cell><Cell ss:StyleID="ce4"><Data ss:Type="Number">31</Data></Cell><Cell ss:StyleID="ce4"><Data ss:Type="Number">31</Data></Cell><Cell ss:StyleID="ce4"><Data ss:Type="Number">32</Data></Cell><Cell ss:StyleID="ce4"><Data ss:Type="Number">33</Data></Cell><Cell ss:StyleID="ce4"><Data ss:Type="Number">29</Data></Cell><Cell ss:StyleID="ce4"><Data ss:Type="Number">32</Data></Cell><Cell ss:StyleID="ce4"><Data ss:Type="Number">30</Data></Cell><Cell ss:StyleID="ce4"><Data ss:Type="Number">31</Data></Cell><Cell ss:StyleID="ce4"><Data ss:Type="Number">30</Data></Cell><Cell ss:StyleID="ce4"><Data ss:Type="Number">32</Data></Cell><Cell ss:StyleID="ce4"><Data ss:Type="Number">31</Data></Cell><Cell ss:StyleID="ce4"><Data ss:Type="Number">32</Data></Cell><Cell ss:StyleID="ce4"><Data ss:Type="Number">30</Data></Cell><Cell ss:StyleID="ce4"><Data ss:Type="Number">32</Data></Cell><Cell ss:StyleID="ce4"><Data ss:Type="Number">30</Data></Cell><Cell ss:StyleID="ce4"><Data ss:Type="Number">31</Data></Cell><Cell ss:Index="1024" ss:StyleID="ce19"/></Row><Row ss:AutoFitHeight="0" ss:Height="15.7606"><Cell ss:StyleID="ce4"><Data ss:Type="Number">1</Data></Cell><Cell ss:StyleID="ce4"><Data ss:Type="Number">56</Data></Cell><Cell ss:StyleID="ce4"><Data ss:Type="Number">1</Data></Cell><Cell ss:StyleID="ce4"><Data ss:Type="Number">2</Data></Cell><Cell ss:StyleID="ce19"><Data ss:Type="String">0.1</Data></Cell><Cell ss:StyleID="ce19"><Data ss:Type="Number">4</Data></Cell><Cell ss:StyleID="ce4"><Data ss:Type="Number">17</Data></Cell><Cell ss:StyleID="ce4"><Data ss:Type="Number">4</Data></Cell><Cell ss:StyleID="ce4"><Data ss:Type="Number">2</Data></Cell><Cell ss:StyleID="ce19"><Data ss:Type="String">-11.98</Data></Cell><Cell ss:StyleID="ce19"><Data ss:Type="String">10.06</Data></Cell><Cell ss:StyleID="ce4"><Data ss:Type="Number">3</Data></Cell><Cell ss:StyleID="ce4"><Data ss:Type="Number">1</Data></Cell><Cell ss:StyleID="ce4"><Data ss:Type="Number">66</Data></Cell><Cell ss:StyleID="ce4"><Data ss:Type="Number">54</Data></Cell><Cell ss:StyleID="ce4"><Data ss:Type="Number">79</Data></Cell><Cell ss:StyleID="ce4"><Data ss:Type="Number">64</Data></Cell><Cell ss:StyleID="ce4"><Data ss:Type="Number">67</Data></Cell><Cell ss:StyleID="ce4"><Data ss:Type="Number">98</Data></Cell><Cell ss:StyleID="ce4"><Data ss:Type="Number">79</Data></Cell><Cell ss:StyleID="ce4"><Data ss:Type="Number">57</Data></Cell><Cell ss:StyleID="ce4"><Data ss:Type="Number">57</Data></Cell><Cell ss:StyleID="ce4"><Data ss:Type="Number">87</Data></Cell><Cell ss:StyleID="ce4"><Data ss:Type="Number">56</Data></Cell><Cell ss:StyleID="ce4"><Data ss:Type="Number">58</Data></Cell><Cell ss:StyleID="ce4"><Data ss:Type="Number">60</Data></Cell><Cell ss:StyleID="ce4"><Data ss:Type="Number">53</Data></Cell><Cell ss:StyleID="ce4"><Data ss:Type="Number">49</Data></Cell><Cell ss:StyleID="ce4"><Data ss:Type="Number">51</Data></Cell><Cell ss:StyleID="ce4"><Data ss:Type="Number">87</Data></Cell><Cell ss:StyleID="ce19"><Data ss:Type="String">-8.39</Data></Cell><Cell ss:StyleID="ce19"><Data ss:Type="String">6.33</Data></Cell><Cell ss:StyleID="ce4"><Data ss:Type="Number">1</Data></Cell><Cell ss:StyleID="ce4"><Data ss:Type="Number">1</Data></Cell><Cell ss:StyleID="ce4"><Data ss:Type="Number">39</Data></Cell><Cell ss:StyleID="ce19"><Data ss:Type="String">0.64</Data></Cell><Cell ss:StyleID="ce19"><Data ss:Type="String">2.14</Data></Cell><Cell ss:StyleID="ce19"><Data ss:Type="String">0.7</Data></Cell><Cell ss:StyleID="ce19"><Data ss:Type="String">0.82</Data></Cell><Cell ss:StyleID="ce19"><Data ss:Type="String">0.86</Data></Cell><Cell ss:StyleID="ce19"><Data ss:Type="String">0.722</Data></Cell><Cell ss:StyleID="ce23"><Data ss:Type="Number">5</Data></Cell><Cell ss:StyleID="ce23"><Data ss:Type="Number">5</Data></Cell><Cell ss:StyleID="ce23"><Data ss:Type="Number">4</Data></Cell><Cell ss:StyleID="ce4"><Data ss:Type="Number">14</Data></Cell><Cell ss:StyleID="ce4"><Data ss:Type="Number">5</Data></Cell><Cell ss:StyleID="ce4"><Data ss:Type="Number">4</Data></Cell><Cell ss:StyleID="ce28"><Data ss:Type="Number">3</Data></Cell><Cell ss:StyleID="ce4"><Data ss:Type="Number">12</Data></Cell><Cell ss:StyleID="ce4"><Data ss:Type="Number">20</Data></Cell><Cell ss:StyleID="ce4"><Data ss:Type="Number">25</Data></Cell><Cell ss:StyleID="ce4"><Data ss:Type="Number">23</Data></Cell><Cell ss:StyleID="ce4"><Data ss:Type="Number">22</Data></Cell><Cell ss:StyleID="ce4"><Data ss:Type="Number">14</Data></Cell><Cell ss:StyleID="ce4"><Data ss:Type="Number">24</Data></Cell><Cell ss:StyleID="ce4"><Data ss:Type="Number">24</Data></Cell><Cell ss:StyleID="ce4"><Data ss:Type="Number">10</Data></Cell><Cell ss:StyleID="ce4"><Data ss:Type="Number">25</Data></Cell><Cell ss:StyleID="ce4"><Data ss:Type="Number">25</Data></Cell><Cell ss:StyleID="ce4"><Data ss:Type="Number">17</Data></Cell><Cell ss:StyleID="ce4"><Data ss:Type="Number">14</Data></Cell><Cell ss:StyleID="ce4"><Data ss:Type="Number">25</Data></Cell><Cell ss:StyleID="ce4"><Data ss:Type="Number">12</Data></Cell><Cell ss:StyleID="ce4"><Data ss:Type="Number">1</Data></Cell><Cell ss:StyleID="ce4"><Data ss:Type="Number">24</Data></Cell><Cell ss:StyleID="ce4"><Data ss:Type="Number">24</Data></Cell><Cell ss:StyleID="ce4"><Data ss:Type="Number">25</Data></Cell><Cell ss:StyleID="ce4"><Data ss:Type="Number">1</Data></Cell><Cell ss:StyleID="ce4"><Data ss:Type="Number">3</Data></Cell><Cell ss:StyleID="ce4"><Data ss:Type="Number">15</Data></Cell><Cell ss:StyleID="ce4"><Data ss:Type="Number">20</Data></Cell><Cell ss:StyleID="ce4"><Data ss:Type="Number">10</Data></Cell><Cell ss:StyleID="ce4"><Data ss:Type="Number">0</Data></Cell><Cell ss:StyleID="ce4"><Data ss:Type="Number">0</Data></Cell><Cell ss:StyleID="ce4"><Data ss:Type="Number">30</Data></Cell><Cell ss:StyleID="ce4"><Data ss:Type="Number">3</Data></Cell><Cell ss:StyleID="ce4"><Data ss:Type="Number">13</Data></Cell><Cell ss:StyleID="ce4"><Data ss:Type="Number">22</Data></Cell><Cell ss:StyleID="ce4"><Data ss:Type="Number">24</Data></Cell><Cell ss:StyleID="ce4"><Data ss:Type="Number">29</Data></Cell><Cell ss:StyleID="ce4"><Data ss:Type="Number">23</Data></Cell><Cell ss:StyleID="ce4"><Data ss:Type="Number">31</Data></Cell><Cell ss:StyleID="ce4"><Data ss:Type="Number">28</Data></Cell><Cell ss:StyleID="ce4"><Data ss:Type="Number">9</Data></Cell><Cell ss:StyleID="ce4"><Data ss:Type="Number">15</Data></Cell><Cell ss:StyleID="ce4"><Data ss:Type="Number">22</Data></Cell><Cell ss:StyleID="ce4"><Data ss:Type="Number">15</Data></Cell><Cell ss:StyleID="ce4"><Data ss:Type="Number">0</Data></Cell><Cell ss:StyleID="ce4"><Data ss:Type="Number">27</Data></Cell><Cell ss:StyleID="ce4"><Data ss:Type="Number">24</Data></Cell><Cell ss:StyleID="ce4"><Data ss:Type="Number">26</Data></Cell><Cell ss:StyleID="ce4"><Data ss:Type="Number">16</Data></Cell><Cell ss:StyleID="ce4"><Data ss:Type="Number">27</Data></Cell><Cell ss:StyleID="ce4"><Data ss:Type="Number">17</Data></Cell><Cell ss:StyleID="ce4"><Data ss:Type="Number">26</Data></Cell><Cell ss:StyleID="ce4"><Data ss:Type="Number">27</Data></Cell><Cell ss:StyleID="ce4"><Data ss:Type="Number">25</Data></Cell><Cell ss:StyleID="ce4"><Data ss:Type="Number">22</Data></Cell><Cell ss:StyleID="ce4"><Data ss:Type="Number">21</Data></Cell><Cell ss:StyleID="ce4"><Data ss:Type="Number">29</Data></Cell><Cell ss:StyleID="ce4"><Data ss:Type="Number">23</Data></Cell><Cell ss:Index="1024" ss:StyleID="ce19"/></Row><Row ss:AutoFitHeight="0" ss:Height="15.7606"><Cell ss:StyleID="ce4"><Data ss:Type="Number">1</Data></Cell><Cell ss:StyleID="ce4"><Data ss:Type="Number">55</Data></Cell><Cell ss:StyleID="ce4"><Data ss:Type="Number">1</Data></Cell><Cell ss:StyleID="ce4"><Data ss:Type="Number">2</Data></Cell><Cell><Data ss:Type="Number">0</Data></Cell><Cell><Data ss:Type="Number">0</Data></Cell><Cell ss:StyleID="ce4"><Data ss:Type="Number">13</Data></Cell><Cell ss:StyleID="ce4"><Data ss:Type="Number">4</Data></Cell><Cell ss:StyleID="ce4"><Data ss:Type="Number">1</Data></Cell><Cell ss:StyleID="ce19"><Data ss:Type="String">-3.56</Data></Cell><Cell ss:StyleID="ce19"><Data ss:Type="String">5.51</Data></Cell><Cell ss:StyleID="ce4"><Data ss:Type="Number">3</Data></Cell><Cell ss:StyleID="ce4"><Data ss:Type="Number">1</Data></Cell><Cell ss:StyleID="ce4"><Data ss:Type="Number">60</Data></Cell><Cell ss:StyleID="ce4"><Data ss:Type="Number">52</Data></Cell><Cell ss:StyleID="ce4"><Data ss:Type="Number">70</Data></Cell><Cell ss:StyleID="ce4"><Data ss:Type="Number">58</Data></Cell><Cell ss:StyleID="ce4"><Data ss:Type="Number">59</Data></Cell><Cell ss:StyleID="ce4"><Data ss:Type="Number">62</Data></Cell><Cell ss:StyleID="ce4"><Data ss:Type="Number">63</Data></Cell><Cell ss:StyleID="ce4"><Data ss:Type="Number">53</Data></Cell><Cell ss:StyleID="ce4"><Data ss:Type="Number">58</Data></Cell><Cell ss:StyleID="ce4"><Data ss:Type="Number">51</Data></Cell><Cell ss:StyleID="ce4"><Data ss:Type="Number">53</Data></Cell><Cell ss:StyleID="ce4"><Data ss:Type="Number">72</Data></Cell><Cell ss:StyleID="ce4"><Data ss:Type="Number">51</Data></Cell><Cell ss:StyleID="ce4"><Data ss:Type="Number">42</Data></Cell><Cell ss:StyleID="ce4"><Data ss:Type="Number">63</Data></Cell><Cell ss:StyleID="ce4"><Data ss:Type="Number">73</Data></Cell><Cell ss:StyleID="ce4"><Data ss:Type="Number">75</Data></Cell><Cell ss:StyleID="ce19"><Data ss:Type="Number">-6</Data></Cell><Cell ss:StyleID="ce19"><Data ss:Type="String">4.72</Data></Cell><Cell ss:StyleID="ce4"><Data ss:Type="Number">1</Data></Cell><Cell ss:StyleID="ce4"><Data ss:Type="Number">1</Data></Cell><Cell ss:StyleID="ce4"><Data ss:Type="Number">14</Data></Cell><Cell ss:StyleID="ce19"><Data ss:Type="String">0.93</Data></Cell><Cell ss:StyleID="ce19"><Data ss:Type="String">1.61</Data></Cell><Cell ss:StyleID="ce19"><Data ss:Type="String">0.42</Data></Cell><Cell ss:StyleID="ce19"><Data ss:Type="String">0.64</Data></Cell><Cell ss:StyleID="ce19"><Data ss:Type="String">0.6</Data></Cell><Cell ss:StyleID="ce19"><Data ss:Type="String">0.089</Data></Cell><Cell ss:StyleID="ce23"><Data ss:Type="Number">5</Data></Cell><Cell ss:StyleID="ce23"><Data ss:Type="Number">5</Data></Cell><Cell ss:StyleID="ce23"><Data ss:Type="Number">5</Data></Cell><Cell ss:StyleID="ce4"><Data ss:Type="Number">15</Data></Cell><Cell ss:StyleID="ce4"><Data ss:Type="Number">5</Data></Cell><Cell ss:StyleID="ce4"><Data ss:Type="Number">4</Data></Cell><Cell ss:StyleID="ce4"><Data ss:Type="Number">5</Data></Cell><Cell ss:StyleID="ce4"><Data ss:Type="Number">14</Data></Cell><Cell ss:StyleID="ce4"><Data ss:Type="Number">21</Data></Cell><Cell ss:StyleID="ce4"><Data ss:Type="Number">27</Data></Cell><Cell ss:StyleID="ce4"><Data ss:Type="Number">21</Data></Cell><Cell ss:StyleID="ce4"><Data ss:Type="Number">12</Data></Cell><Cell ss:StyleID="ce4"><Data ss:Type="Number">22</Data></Cell><Cell ss:StyleID="ce4"><Data ss:Type="Number">26</Data></Cell><Cell ss:StyleID="ce4"><Data ss:Type="Number">28</Data></Cell><Cell ss:StyleID="ce4"><Data ss:Type="Number">25</Data></Cell><Cell ss:StyleID="ce4"><Data ss:Type="Number">26</Data></Cell><Cell ss:StyleID="ce4"><Data ss:Type="Number">18</Data></Cell><Cell ss:StyleID="ce4"><Data ss:Type="Number">20</Data></Cell><Cell ss:StyleID="ce4"><Data ss:Type="Number">24</Data></Cell><Cell ss:StyleID="ce4"><Data ss:Type="Number">28</Data></Cell><Cell ss:StyleID="ce4"><Data ss:Type="Number">30</Data></Cell><Cell ss:StyleID="ce4"><Data ss:Type="Number">30</Data></Cell><Cell ss:StyleID="ce4"><Data ss:Type="Number">28</Data></Cell><Cell ss:StyleID="ce4"><Data ss:Type="Number">28</Data></Cell><Cell ss:StyleID="ce4"><Data ss:Type="Number">22</Data></Cell><Cell ss:StyleID="ce4"><Data ss:Type="Number">4</Data></Cell><Cell ss:StyleID="ce4"><Data ss:Type="Number">15</Data></Cell><Cell ss:StyleID="ce4"><Data ss:Type="Number">13</Data></Cell><Cell ss:StyleID="ce4"><Data ss:Type="Number">27</Data></Cell><Cell ss:StyleID="ce4"><Data ss:Type="Number">31</Data></Cell><Cell ss:StyleID="ce4"><Data ss:Type="Number">32</Data></Cell><Cell ss:StyleID="ce4"><Data ss:Type="Number">31</Data></Cell><Cell ss:StyleID="ce4"><Data ss:Type="Number">30</Data></Cell><Cell ss:StyleID="ce4"><Data ss:Type="Number">16</Data></Cell><Cell ss:StyleID="ce4"><Data ss:Type="Number">13</Data></Cell><Cell ss:StyleID="ce4"><Data ss:Type="Number">10</Data></Cell><Cell ss:StyleID="ce4"><Data ss:Type="Number">28</Data></Cell><Cell ss:StyleID="ce4"><Data ss:Type="Number">30</Data></Cell><Cell ss:StyleID="ce4"><Data ss:Type="Number">31</Data></Cell><Cell ss:StyleID="ce4"><Data ss:Type="Number">32</Data></Cell><Cell ss:StyleID="ce4"><Data ss:Type="Number">27</Data></Cell><Cell ss:StyleID="ce4"><Data ss:Type="Number">16</Data></Cell><Cell ss:StyleID="ce4"><Data ss:Type="Number">23</Data></Cell><Cell ss:StyleID="ce4"><Data ss:Type="Number">25</Data></Cell><Cell ss:StyleID="ce4"><Data ss:Type="Number">28</Data></Cell><Cell ss:StyleID="ce4"><Data ss:Type="Number">32</Data></Cell><Cell ss:StyleID="ce4"><Data ss:Type="Number">30</Data></Cell><Cell ss:StyleID="ce4"><Data ss:Type="Number">30</Data></Cell><Cell ss:StyleID="ce4"><Data ss:Type="Number">24</Data></Cell><Cell ss:StyleID="ce4"><Data ss:Type="Number">12</Data></Cell><Cell ss:StyleID="ce4"><Data ss:Type="Number">26</Data></Cell><Cell ss:StyleID="ce4"><Data ss:Type="Number">27</Data></Cell><Cell ss:StyleID="ce4"><Data ss:Type="Number">31</Data></Cell><Cell ss:StyleID="ce4"><Data ss:Type="Number">30</Data></Cell><Cell ss:StyleID="ce4"><Data ss:Type="Number">25</Data></Cell><Cell ss:StyleID="ce4"><Data ss:Type="Number">21</Data></Cell><Cell ss:StyleID="ce4"><Data ss:Type="Number">28</Data></Cell><Cell ss:StyleID="ce4"><Data ss:Type="Number">28</Data></Cell><Cell ss:StyleID="ce4"><Data ss:Type="Number">29</Data></Cell><Cell ss:Index="1024" ss:StyleID="ce19"/></Row><Row ss:AutoFitHeight="0" ss:Height="15.7606"><Cell ss:StyleID="ce4"><Data ss:Type="Number">0</Data></Cell><Cell ss:StyleID="ce4"><Data ss:Type="Number">60</Data></Cell><Cell ss:StyleID="ce4"><Data ss:Type="Number">1</Data></Cell><Cell ss:StyleID="ce4"><Data ss:Type="Number">3</Data></Cell><Cell ss:StyleID="ce19"><Data ss:Type="String">0.05</Data></Cell><Cell ss:StyleID="ce19"><Data ss:Type="Number">-1</Data></Cell><Cell ss:StyleID="ce4"><Data ss:Type="Number">10</Data></Cell><Cell ss:StyleID="ce4"><Data ss:Type="Number">0</Data></Cell><Cell ss:StyleID="ce4"><Data ss:Type="Number">1</Data></Cell><Cell ss:StyleID="ce19"><Data ss:Type="String">-2.29</Data></Cell><Cell ss:StyleID="ce19"><Data ss:Type="String">1.85</Data></Cell><Cell ss:StyleID="ce4"><Data ss:Type="Number">1</Data></Cell><Cell ss:StyleID="ce4"><Data ss:Type="Number">0</Data></Cell><Cell ss:StyleID="ce4"><Data ss:Type="Number">96</Data></Cell><Cell ss:StyleID="ce4"><Data ss:Type="Number">66</Data></Cell><Cell ss:StyleID="ce4"><Data ss:Type="Number">123</Data></Cell><Cell ss:StyleID="ce4"><Data ss:Type="Number">76</Data></Cell><Cell ss:StyleID="ce4"><Data ss:Type="Number">119</Data></Cell><Cell ss:StyleID="ce4"><Data ss:Type="Number">115</Data></Cell><Cell ss:StyleID="ce4"><Data ss:Type="Number">92</Data></Cell><Cell ss:StyleID="ce4"><Data ss:Type="Number">60</Data></Cell><Cell ss:StyleID="ce4"><Data ss:Type="Number">76</Data></Cell><Cell ss:StyleID="ce4"><Data ss:Type="Number">108</Data></Cell><Cell ss:StyleID="ce4"><Data ss:Type="Number">147</Data></Cell><Cell ss:StyleID="ce4"><Data ss:Type="Number">103</Data></Cell><Cell ss:StyleID="ce4"><Data ss:Type="Number">58</Data></Cell><Cell ss:StyleID="ce4"><Data ss:Type="Number">56</Data></Cell><Cell ss:StyleID="ce4"><Data ss:Type="Number">82</Data></Cell><Cell ss:StyleID="ce4"><Data ss:Type="Number">144</Data></Cell><Cell ss:StyleID="ce4"><Data ss:Type="Number">110</Data></Cell><Cell ss:StyleID="ce19"><Data ss:Type="String">-0.1</Data></Cell><Cell ss:StyleID="ce19"><Data ss:Type="String">4.07</Data></Cell><Cell ss:StyleID="ce4"><Data ss:Type="Number">0</Data></Cell><Cell ss:StyleID="ce4"><Data ss:Type="Number">0</Data></Cell><Cell ss:StyleID="ce4"><Data ss:Type="Number">91</Data></Cell><Cell ss:StyleID="ce19"><Data ss:Type="String">1.27</Data></Cell><Cell ss:StyleID="ce19"><Data ss:Type="String">2.87</Data></Cell><Cell ss:StyleID="ce19"><Data ss:Type="String">0.56</Data></Cell><Cell><Data ss:Type="String">0.73</Data></Cell><Cell><Data ss:Type="String">0.73</Data></Cell><Cell ss:StyleID="ce19"><Data ss:Type="String">0.607</Data></Cell><Cell ss:StyleID="ce24"><Data ss:Type="Number">1</Data></Cell><Cell ss:StyleID="ce24"><Data ss:Type="Number">1</Data></Cell><Cell ss:StyleID="ce24"><Data ss:Type="Number">2</Data></Cell><Cell ss:StyleID="ce4"><Data ss:Type="Number">4</Data></Cell><Cell ss:StyleID="ce4"><Data ss:Type="Number">2</Data></Cell><Cell ss:StyleID="ce4"><Data ss:Type="Number">4</Data></Cell><Cell ss:StyleID="ce4"><Data ss:Type="Number">3</Data></Cell><Cell ss:StyleID="ce4"><Data ss:Type="Number">9</Data></Cell><Cell ss:StyleID="ce4"><Data ss:Type="Number">22</Data></Cell><Cell ss:StyleID="ce4"><Data ss:Type="Number">23</Data></Cell><Cell ss:StyleID="ce4"><Data ss:Type="Number">25</Data></Cell><Cell ss:StyleID="ce4"><Data ss:Type="Number">21</Data></Cell><Cell ss:StyleID="ce4"><Data ss:Type="Number">25</Data></Cell><Cell ss:StyleID="ce4"><Data ss:Type="Number">27</Data></Cell><Cell ss:StyleID="ce4"><Data ss:Type="Number">25</Data></Cell><Cell ss:StyleID="ce4"><Data ss:Type="Number">24</Data></Cell><Cell ss:StyleID="ce4"><Data ss:Type="Number">28</Data></Cell><Cell ss:StyleID="ce4"><Data ss:Type="Number">26</Data></Cell><Cell ss:StyleID="ce4"><Data ss:Type="Number">25</Data></Cell><Cell ss:StyleID="ce4"><Data ss:Type="Number">28</Data></Cell><Cell ss:StyleID="ce4"><Data ss:Type="Number">28</Data></Cell><Cell ss:StyleID="ce4"><Data ss:Type="Number">26</Data></Cell><Cell ss:StyleID="ce4"><Data ss:Type="Number">27</Data></Cell><Cell ss:StyleID="ce4"><Data ss:Type="Number">26</Data></Cell><Cell ss:StyleID="ce4"><Data ss:Type="Number">30</Data></Cell><Cell ss:StyleID="ce4"><Data ss:Type="Number">29</Data></Cell><Cell ss:StyleID="ce4"><Data ss:Type="Number">24</Data></Cell><Cell ss:StyleID="ce4"><Data ss:Type="Number">26</Data></Cell><Cell ss:StyleID="ce4"><Data ss:Type="Number">28</Data></Cell><Cell ss:StyleID="ce4"><Data ss:Type="Number">28</Data></Cell><Cell ss:StyleID="ce4"><Data ss:Type="Number">30</Data></Cell><Cell ss:StyleID="ce4"><Data ss:Type="Number">31</Data></Cell><Cell ss:StyleID="ce4"><Data ss:Type="Number">28</Data></Cell><Cell ss:StyleID="ce4"><Data ss:Type="Number">26</Data></Cell><Cell ss:StyleID="ce4"><Data ss:Type="Number">25</Data></Cell><Cell ss:StyleID="ce4"><Data ss:Type="Number">26</Data></Cell><Cell ss:StyleID="ce4"><Data ss:Type="Number">25</Data></Cell><Cell ss:StyleID="ce4"><Data ss:Type="Number">29</Data></Cell><Cell ss:StyleID="ce4"><Data ss:Type="Number">30</Data></Cell><Cell ss:StyleID="ce4"><Data ss:Type="Number">31</Data></Cell><Cell ss:StyleID="ce4"><Data ss:Type="Number">29</Data></Cell><Cell ss:StyleID="ce4"><Data ss:Type="Number">27</Data></Cell><Cell ss:StyleID="ce4"><Data ss:Type="Number">24</Data></Cell><Cell ss:StyleID="ce4"><Data ss:Type="Number">28</Data></Cell><Cell ss:StyleID="ce4"><Data ss:Type="Number">31</Data></Cell><Cell ss:StyleID="ce4"><Data ss:Type="Number">30</Data></Cell><Cell ss:StyleID="ce4"><Data ss:Type="Number">30</Data></Cell><Cell ss:StyleID="ce4"><Data ss:Type="Number">31</Data></Cell><Cell ss:StyleID="ce4"><Data ss:Type="Number">30</Data></Cell><Cell ss:StyleID="ce4"><Data ss:Type="Number">28</Data></Cell><Cell ss:StyleID="ce4"><Data ss:Type="Number">29</Data></Cell><Cell ss:StyleID="ce4"><Data ss:Type="Number">31</Data></Cell><Cell ss:StyleID="ce4"><Data ss:Type="Number">28</Data></Cell><Cell ss:StyleID="ce4"><Data ss:Type="Number">30</Data></Cell><Cell ss:StyleID="ce4"><Data ss:Type="Number">32</Data></Cell><Cell ss:StyleID="ce4"><Data ss:Type="Number">30</Data></Cell><Cell ss:StyleID="ce4"><Data ss:Type="Number">27</Data></Cell><Cell ss:StyleID="ce4"><Data ss:Type="Number">29</Data></Cell><Cell ss:StyleID="ce4"><Data ss:Type="Number">30</Data></Cell><Cell ss:StyleID="ce4"><Data ss:Type="Number">30</Data></Cell><Cell ss:Index="1024" ss:StyleID="ce19"/></Row><Row ss:AutoFitHeight="0" ss:Height="15.7606"><Cell ss:StyleID="ce4"><Data ss:Type="Number">0</Data></Cell><Cell ss:StyleID="ce4"><Data ss:Type="Number">60</Data></Cell><Cell ss:StyleID="ce4"><Data ss:Type="Number">1</Data></Cell><Cell ss:StyleID="ce4"><Data ss:Type="Number">2</Data></Cell><Cell ss:StyleID="ce19"><Data ss:Type="Number">0</Data></Cell><Cell ss:StyleID="ce19"><Data ss:Type="String">0.25</Data></Cell><Cell ss:StyleID="ce4"><Data ss:Type="Number">16</Data></Cell><Cell ss:StyleID="ce4"><Data ss:Type="Number">0</Data></Cell><Cell ss:StyleID="ce4"><Data ss:Type="Number">1</Data></Cell><Cell ss:StyleID="ce19"><Data ss:Type="String">-0.54</Data></Cell><Cell ss:StyleID="ce19"><Data ss:Type="String">1.35</Data></Cell><Cell ss:StyleID="ce4"><Data ss:Type="Number">1</Data></Cell><Cell ss:StyleID="ce4"><Data ss:Type="Number">0</Data></Cell><Cell ss:StyleID="ce4"><Data ss:Type="Number">100</Data></Cell><Cell ss:StyleID="ce4"><Data ss:Type="Number">65</Data></Cell><Cell ss:StyleID="ce4"><Data ss:Type="Number">107</Data></Cell><Cell ss:StyleID="ce4"><Data ss:Type="Number">89</Data></Cell><Cell ss:StyleID="ce4"><Data ss:Type="Number">139</Data></Cell><Cell ss:StyleID="ce4"><Data ss:Type="Number">101</Data></Cell><Cell ss:StyleID="ce4"><Data ss:Type="Number">118</Data></Cell><Cell ss:StyleID="ce4"><Data ss:Type="Number">72</Data></Cell><Cell ss:StyleID="ce4"><Data ss:Type="Number">76</Data></Cell><Cell ss:StyleID="ce4"><Data ss:Type="Number">111</Data></Cell><Cell ss:StyleID="ce4"><Data ss:Type="Number">154</Data></Cell><Cell ss:StyleID="ce4"><Data ss:Type="Number">153</Data></Cell><Cell ss:StyleID="ce4"><Data ss:Type="Number">69</Data></Cell><Cell ss:StyleID="ce4"><Data ss:Type="Number">50</Data></Cell><Cell ss:StyleID="ce4"><Data ss:Type="Number">74</Data></Cell><Cell ss:StyleID="ce4"><Data ss:Type="Number">126</Data></Cell><Cell ss:StyleID="ce4"><Data ss:Type="Number">95</Data></Cell><Cell ss:StyleID="ce19"><Data ss:Type="String">3.09</Data></Cell><Cell ss:StyleID="ce19"><Data ss:Type="String">4.94</Data></Cell><Cell ss:StyleID="ce4"><Data ss:Type="Number">0</Data></Cell><Cell ss:StyleID="ce4"><Data ss:Type="Number">0</Data></Cell><Cell ss:StyleID="ce21"/><Cell ss:StyleID="ce19"><Data ss:Type="String">0.99</Data></Cell><Cell ss:StyleID="ce19"><Data ss:Type="String">1.53</Data></Cell><Cell ss:StyleID="ce19"><Data ss:Type="String">0.35</Data></Cell><Cell ss:StyleID="ce19"><Data ss:Type="String">0.59</Data></Cell><Cell ss:StyleID="ce19"><Data ss:Type="String">0.54</Data></Cell><Cell ss:StyleID="ce19"><Data ss:Type="String">0.082</Data></Cell><Cell ss:StyleID="ce24"><Data ss:Type="Number">2</Data></Cell><Cell ss:StyleID="ce24"><Data ss:Type="Number">1</Data></Cell><Cell ss:StyleID="ce24"><Data ss:Type="Number">3</Data></Cell><Cell ss:StyleID="ce4"><Data ss:Type="Number">6</Data></Cell><Cell ss:StyleID="ce25"><Data ss:Type="Number">2</Data></Cell><Cell ss:StyleID="ce25"><Data ss:Type="Number">4</Data></Cell><Cell ss:StyleID="ce25"><Data ss:Type="Number">3</Data></Cell><Cell ss:StyleID="ce4"><Data ss:Type="Number">9</Data></Cell><Cell ss:StyleID="ce4"><Data ss:Type="Number">20</Data></Cell><Cell ss:StyleID="ce4"><Data ss:Type="Number">16</Data></Cell><Cell ss:StyleID="ce4"><Data ss:Type="Number">10</Data></Cell><Cell ss:StyleID="ce4"><Data ss:Type="Number">10</Data></Cell><Cell ss:StyleID="ce4"><Data ss:Type="Number">25</Data></Cell><Cell ss:StyleID="ce4"><Data ss:Type="Number">24</Data></Cell><Cell ss:StyleID="ce4"><Data ss:Type="Number">23</Data></Cell><Cell ss:StyleID="ce4"><Data ss:Type="Number">17</Data></Cell><Cell ss:StyleID="ce4"><Data ss:Type="Number">20</Data></Cell><Cell ss:StyleID="ce4"><Data ss:Type="Number">12</Data></Cell><Cell ss:StyleID="ce4"><Data ss:Type="Number">24</Data></Cell><Cell ss:StyleID="ce4"><Data ss:Type="Number">28</Data></Cell><Cell ss:StyleID="ce4"><Data ss:Type="Number">30</Data></Cell><Cell ss:StyleID="ce4"><Data ss:Type="Number">25</Data></Cell><Cell ss:StyleID="ce4"><Data ss:Type="Number">22</Data></Cell><Cell ss:StyleID="ce4"><Data ss:Type="Number">23</Data></Cell><Cell ss:StyleID="ce4"><Data ss:Type="Number">19</Data></Cell><Cell ss:StyleID="ce4"><Data ss:Type="Number">0</Data></Cell><Cell ss:StyleID="ce4"><Data ss:Type="Number">24</Data></Cell><Cell ss:StyleID="ce4"><Data ss:Type="Number">30</Data></Cell><Cell ss:StyleID="ce4"><Data ss:Type="Number">30</Data></Cell><Cell ss:StyleID="ce4"><Data ss:Type="Number">31</Data></Cell><Cell ss:StyleID="ce4"><Data ss:Type="Number">32</Data></Cell><Cell ss:StyleID="ce4"><Data ss:Type="Number">32</Data></Cell><Cell ss:StyleID="ce4"><Data ss:Type="Number">30</Data></Cell><Cell ss:StyleID="ce4"><Data ss:Type="Number">23</Data></Cell><Cell ss:StyleID="ce4"><Data ss:Type="Number">18</Data></Cell><Cell ss:StyleID="ce4"><Data ss:Type="Number">29</Data></Cell><Cell ss:StyleID="ce4"><Data ss:Type="Number">33</Data></Cell><Cell ss:StyleID="ce4"><Data ss:Type="Number">31</Data></Cell><Cell ss:StyleID="ce4"><Data ss:Type="Number">32</Data></Cell><Cell ss:StyleID="ce4"><Data ss:Type="Number">35</Data></Cell><Cell ss:StyleID="ce4"><Data ss:Type="Number">34</Data></Cell><Cell ss:StyleID="ce4"><Data ss:Type="Number">28</Data></Cell><Cell ss:StyleID="ce4"><Data ss:Type="Number">29</Data></Cell><Cell ss:StyleID="ce4"><Data ss:Type="Number">33</Data></Cell><Cell ss:StyleID="ce4"><Data ss:Type="Number">33</Data></Cell><Cell ss:StyleID="ce4"><Data ss:Type="Number">32</Data></Cell><Cell ss:StyleID="ce4"><Data ss:Type="Number">33</Data></Cell><Cell ss:StyleID="ce4"><Data ss:Type="Number">33</Data></Cell><Cell ss:StyleID="ce4"><Data ss:Type="Number">30</Data></Cell><Cell ss:StyleID="ce4"><Data ss:Type="Number">30</Data></Cell><Cell ss:StyleID="ce4"><Data ss:Type="Number">31</Data></Cell><Cell ss:StyleID="ce4"><Data ss:Type="Number">31</Data></Cell><Cell ss:StyleID="ce4"><Data ss:Type="Number">29</Data></Cell><Cell ss:StyleID="ce4"><Data ss:Type="Number">32</Data></Cell><Cell ss:StyleID="ce4"><Data ss:Type="Number">33</Data></Cell><Cell ss:StyleID="ce4"><Data ss:Type="Number">32</Data></Cell><Cell ss:StyleID="ce4"><Data ss:Type="Number">25</Data></Cell><Cell ss:StyleID="ce4"><Data ss:Type="Number">31</Data></Cell><Cell ss:StyleID="ce4"><Data ss:Type="Number">29</Data></Cell><Cell ss:StyleID="ce4"><Data ss:Type="Number">32</Data></Cell><Cell ss:Index="1024" ss:StyleID="ce19"/></Row><Row ss:Index="49" ss:AutoFitHeight="0" ss:Height="15.7606"><Cell ss:StyleID="ce4"><Data ss:Type="Number">1</Data></Cell><Cell ss:StyleID="ce4"><Data ss:Type="Number">45</Data></Cell><Cell ss:StyleID="ce4"><Data ss:Type="Number">1</Data></Cell><Cell ss:StyleID="ce4"><Data ss:Type="Number">1</Data></Cell><Cell><Data ss:Type="Number">0</Data></Cell><Cell><Data ss:Type="Number">0</Data></Cell><Cell ss:StyleID="ce4"><Data ss:Type="Number">12</Data></Cell><Cell ss:StyleID="ce4"><Data ss:Type="Number">2</Data></Cell><Cell ss:StyleID="ce4"><Data ss:Type="Number">1</Data></Cell><Cell ss:StyleID="ce19"><Data ss:Type="String">-3.4</Data></Cell><Cell ss:StyleID="ce19"><Data ss:Type="String">3.56</Data></Cell><Cell ss:StyleID="ce4"><Data ss:Type="Number">3</Data></Cell><Cell ss:StyleID="ce4"><Data ss:Type="Number">1</Data></Cell><Cell ss:StyleID="ce4"><Data ss:Type="Number">74</Data></Cell><Cell ss:StyleID="ce4"><Data ss:Type="Number">45</Data></Cell><Cell ss:StyleID="ce4"><Data ss:Type="Number">80</Data></Cell><Cell ss:StyleID="ce4"><Data ss:Type="Number">81</Data></Cell><Cell ss:StyleID="ce4"><Data ss:Type="Number">92</Data></Cell><Cell ss:StyleID="ce4"><Data ss:Type="Number">97</Data></Cell><Cell ss:StyleID="ce4"><Data ss:Type="Number">128</Data></Cell><Cell ss:StyleID="ce4"><Data ss:Type="Number">52</Data></Cell><Cell ss:StyleID="ce4"><Data ss:Type="Number">62</Data></Cell><Cell ss:StyleID="ce4"><Data ss:Type="Number">117</Data></Cell><Cell ss:StyleID="ce4"><Data ss:Type="Number">106</Data></Cell><Cell ss:StyleID="ce4"><Data ss:Type="Number">53</Data></Cell><Cell ss:StyleID="ce4"><Data ss:Type="Number">48</Data></Cell><Cell ss:StyleID="ce4"><Data ss:Type="Number">48</Data></Cell><Cell ss:StyleID="ce4"><Data ss:Type="Number">40</Data></Cell><Cell ss:StyleID="ce4"><Data ss:Type="Number">58</Data></Cell><Cell ss:StyleID="ce4"><Data ss:Type="Number">84</Data></Cell><Cell ss:StyleID="ce19"><Data ss:Type="String">-7.55</Data></Cell><Cell ss:StyleID="ce19"><Data ss:Type="String">4.11</Data></Cell><Cell ss:StyleID="ce4"><Data ss:Type="Number">1</Data></Cell><Cell ss:StyleID="ce4"><Data ss:Type="Number">1</Data></Cell><Cell ss:StyleID="ce4"><Data ss:Type="Number">40</Data></Cell><Cell ss:StyleID="ce19"><Data ss:Type="String">1.38</Data></Cell><Cell ss:StyleID="ce19"><Data ss:Type="String">2.82</Data></Cell><Cell ss:StyleID="ce19"><Data ss:Type="String">0.51</Data></Cell><Cell ss:StyleID="ce19"><Data ss:Type="String">0.71</Data></Cell><Cell ss:StyleID="ce19"><Data ss:Type="String">0.76</Data></Cell><Cell ss:StyleID="ce19"><Data ss:Type="String">0.461</Data></Cell><Cell ss:StyleID="ce23"><Data ss:Type="Number">4</Data></Cell><Cell ss:StyleID="ce23"><Data ss:Type="Number">2</Data></Cell><Cell ss:StyleID="ce23"><Data ss:Type="Number">2</Data></Cell><Cell ss:StyleID="ce4"><Data ss:Type="Number">8</Data></Cell><Cell ss:StyleID="ce24"><Data ss:Type="Number">5</Data></Cell><Cell ss:StyleID="ce24"><Data ss:Type="Number">4</Data></Cell><Cell ss:StyleID="ce24"><Data ss:Type="Number">5</Data></Cell><Cell ss:StyleID="ce4"><Data ss:Type="Number">14</Data></Cell><Cell ss:StyleID="ce4"><Data ss:Type="Number">27</Data></Cell><Cell ss:StyleID="ce4"><Data ss:Type="Number">26</Data></Cell><Cell ss:StyleID="ce4"><Data ss:Type="Number">24</Data></Cell><Cell ss:StyleID="ce4"><Data ss:Type="Number">22</Data></Cell><Cell ss:StyleID="ce4"><Data ss:Type="Number">26</Data></Cell><Cell ss:StyleID="ce4"><Data ss:Type="Number">28</Data></Cell><Cell ss:StyleID="ce4"><Data ss:Type="Number">28</Data></Cell><Cell ss:StyleID="ce4"><Data ss:Type="Number">25</Data></Cell><Cell ss:StyleID="ce4"><Data ss:Type="Number">26</Data></Cell><Cell ss:StyleID="ce4"><Data ss:Type="Number">24</Data></Cell><Cell ss:StyleID="ce4"><Data ss:Type="Number">28</Data></Cell><Cell ss:StyleID="ce4"><Data ss:Type="Number">28</Data></Cell><Cell ss:StyleID="ce4"><Data ss:Type="Number">30</Data></Cell><Cell ss:StyleID="ce4"><Data ss:Type="Number">29</Data></Cell><Cell ss:StyleID="ce4"><Data ss:Type="Number">28</Data></Cell><Cell ss:StyleID="ce4"><Data ss:Type="Number">26</Data></Cell><Cell ss:StyleID="ce4"><Data ss:Type="Number">25</Data></Cell><Cell ss:StyleID="ce4"><Data ss:Type="Number">25</Data></Cell><Cell ss:StyleID="ce4"><Data ss:Type="Number">28</Data></Cell><Cell ss:StyleID="ce4"><Data ss:Type="Number">28</Data></Cell><Cell ss:StyleID="ce4"><Data ss:Type="Number">29</Data></Cell><Cell ss:StyleID="ce4"><Data ss:Type="Number">30</Data></Cell><Cell ss:StyleID="ce4"><Data ss:Type="Number">30</Data></Cell><Cell ss:StyleID="ce4"><Data ss:Type="Number">27</Data></Cell><Cell ss:StyleID="ce4"><Data ss:Type="Number">27</Data></Cell><Cell ss:StyleID="ce4"><Data ss:Type="Number">26</Data></Cell><Cell ss:StyleID="ce4"><Data ss:Type="Number">30</Data></Cell><Cell ss:StyleID="ce4"><Data ss:Type="Number">28</Data></Cell><Cell ss:StyleID="ce4"><Data ss:Type="Number">30</Data></Cell><Cell ss:StyleID="ce4"><Data ss:Type="Number">29</Data></Cell><Cell ss:StyleID="ce4"><Data ss:Type="Number">31</Data></Cell><Cell ss:StyleID="ce4"><Data ss:Type="Number">29</Data></Cell><Cell ss:StyleID="ce4"><Data ss:Type="Number">28</Data></Cell><Cell ss:StyleID="ce4"><Data ss:Type="Number">21</Data></Cell><Cell ss:StyleID="ce4"><Data ss:Type="Number">27</Data></Cell><Cell ss:StyleID="ce4"><Data ss:Type="Number">28</Data></Cell><Cell ss:StyleID="ce4"><Data ss:Type="Number">29</Data></Cell><Cell ss:StyleID="ce4"><Data ss:Type="Number">29</Data></Cell><Cell ss:StyleID="ce4"><Data ss:Type="Number">29</Data></Cell><Cell ss:StyleID="ce4"><Data ss:Type="Number">27</Data></Cell><Cell ss:StyleID="ce4"><Data ss:Type="Number">24</Data></Cell><Cell ss:StyleID="ce4"><Data ss:Type="Number">17</Data></Cell><Cell ss:StyleID="ce4"><Data ss:Type="Number">26</Data></Cell><Cell ss:StyleID="ce4"><Data ss:Type="Number">29</Data></Cell><Cell ss:StyleID="ce4"><Data ss:Type="Number">26</Data></Cell><Cell ss:StyleID="ce4"><Data ss:Type="Number">26</Data></Cell><Cell ss:StyleID="ce4"><Data ss:Type="Number">23</Data></Cell><Cell ss:StyleID="ce4"><Data ss:Type="Number">24</Data></Cell><Cell ss:StyleID="ce4"><Data ss:Type="Number">26</Data></Cell><Cell ss:StyleID="ce4"><Data ss:Type="Number">27</Data></Cell><Cell ss:StyleID="ce4"><Data ss:Type="Number">26</Data></Cell><Cell ss:StyleID="ce4"><Data ss:Type="Number">21</Data></Cell><Cell ss:Index="1024" ss:StyleID="ce19"/></Row><Row ss:AutoFitHeight="0" ss:Height="15.7606"><Cell ss:StyleID="ce4"><Data ss:Type="Number">0</Data></Cell><Cell ss:StyleID="ce4"><Data ss:Type="Number">63</Data></Cell><Cell ss:StyleID="ce4"><Data ss:Type="Number">1</Data></Cell><Cell ss:StyleID="ce4"><Data ss:Type="Number">1</Data></Cell><Cell ss:StyleID="ce19"><Data ss:Type="String">0.05</Data></Cell><Cell ss:StyleID="ce19"><Data ss:Type="String">0.25</Data></Cell><Cell ss:StyleID="ce4"><Data ss:Type="Number">8</Data></Cell><Cell ss:StyleID="ce4"><Data ss:Type="Number">0</Data></Cell><Cell ss:StyleID="ce4"><Data ss:Type="Number">1</Data></Cell><Cell ss:StyleID="ce19"><Data ss:Type="String">-0.52</Data></Cell><Cell ss:StyleID="ce19"><Data ss:Type="String">5.73</Data></Cell><Cell ss:StyleID="ce4"><Data ss:Type="Number">1</Data></Cell><Cell ss:StyleID="ce4"><Data ss:Type="Number">0</Data></Cell><Cell ss:StyleID="ce4"><Data ss:Type="Number">95</Data></Cell><Cell ss:StyleID="ce4"><Data ss:Type="Number">71</Data></Cell><Cell ss:StyleID="ce4"><Data ss:Type="Number">129</Data></Cell><Cell ss:StyleID="ce4"><Data ss:Type="Number">72</Data></Cell><Cell ss:StyleID="ce4"><Data ss:Type="Number">110</Data></Cell><Cell ss:StyleID="ce4"><Data ss:Type="Number">125</Data></Cell><Cell ss:StyleID="ce4"><Data ss:Type="Number">89</Data></Cell><Cell ss:StyleID="ce4"><Data ss:Type="Number">61</Data></Cell><Cell ss:StyleID="ce4"><Data ss:Type="Number">65</Data></Cell><Cell ss:StyleID="ce4"><Data ss:Type="Number">89</Data></Cell><Cell ss:StyleID="ce4"><Data ss:Type="Number">127</Data></Cell><Cell ss:StyleID="ce4"><Data ss:Type="Number">115</Data></Cell><Cell ss:StyleID="ce4"><Data ss:Type="Number">87</Data></Cell><Cell ss:StyleID="ce4"><Data ss:Type="Number">60</Data></Cell><Cell ss:StyleID="ce4"><Data ss:Type="Number">67</Data></Cell><Cell ss:StyleID="ce4"><Data ss:Type="Number">105</Data></Cell><Cell ss:StyleID="ce4"><Data ss:Type="Number">156</Data></Cell><Cell ss:StyleID="ce19"><Data ss:Type="String">0.46</Data></Cell><Cell ss:StyleID="ce19"><Data ss:Type="String">4.29</Data></Cell><Cell ss:StyleID="ce4"><Data ss:Type="Number">0</Data></Cell><Cell ss:StyleID="ce4"><Data ss:Type="Number">0</Data></Cell><Cell ss:StyleID="ce4"><Data ss:Type="Number">74</Data></Cell><Cell ss:StyleID="ce19"><Data ss:Type="String">1.45</Data></Cell><Cell ss:StyleID="ce19"><Data ss:Type="String">2.83</Data></Cell><Cell ss:StyleID="ce19"><Data ss:Type="String">0.49</Data></Cell><Cell><Data ss:Type="String">0.69</Data></Cell><Cell><Data ss:Type="String">0.69</Data></Cell><Cell ss:StyleID="ce19"><Data ss:Type="String">0.497</Data></Cell><Cell ss:StyleID="ce24"><Data ss:Type="Number">1</Data></Cell><Cell ss:StyleID="ce24"><Data ss:Type="Number">1</Data></Cell><Cell ss:StyleID="ce24"><Data ss:Type="Number">1</Data></Cell><Cell ss:StyleID="ce4"><Data ss:Type="Number">3</Data></Cell><Cell ss:StyleID="ce24"><Data ss:Type="Number">1</Data></Cell><Cell ss:StyleID="ce24"><Data ss:Type="Number">2</Data></Cell><Cell ss:StyleID="ce24"><Data ss:Type="Number">2</Data></Cell><Cell ss:StyleID="ce4"><Data ss:Type="Number">5</Data></Cell><Cell ss:StyleID="ce4"><Data ss:Type="Number">28</Data></Cell><Cell ss:StyleID="ce4"><Data ss:Type="Number">30</Data></Cell><Cell ss:StyleID="ce4"><Data ss:Type="Number">30</Data></Cell><Cell ss:StyleID="ce4"><Data ss:Type="Number">29</Data></Cell><Cell ss:StyleID="ce4"><Data ss:Type="Number">30</Data></Cell><Cell ss:StyleID="ce4"><Data ss:Type="Number">29</Data></Cell><Cell ss:StyleID="ce4"><Data ss:Type="Number">30</Data></Cell><Cell ss:StyleID="ce4"><Data ss:Type="Number">27</Data></Cell><Cell ss:StyleID="ce4"><Data ss:Type="Number">30</Data></Cell><Cell ss:StyleID="ce4"><Data ss:Type="Number">27</Data></Cell><Cell ss:StyleID="ce4"><Data ss:Type="Number">30</Data></Cell><Cell ss:StyleID="ce4"><Data ss:Type="Number">29</Data></Cell><Cell ss:StyleID="ce4"><Data ss:Type="Number">32</Data></Cell><Cell ss:StyleID="ce4"><Data ss:Type="Number">33</Data></Cell><Cell ss:StyleID="ce4"><Data ss:Type="Number">31</Data></Cell><Cell ss:StyleID="ce4"><Data ss:Type="Number">27</Data></Cell><Cell ss:StyleID="ce4"><Data ss:Type="Number">29</Data></Cell><Cell ss:StyleID="ce4"><Data ss:Type="Number">29</Data></Cell><Cell ss:StyleID="ce4"><Data ss:Type="Number">32</Data></Cell><Cell ss:StyleID="ce4"><Data ss:Type="Number">30</Data></Cell><Cell ss:StyleID="ce4"><Data ss:Type="Number">30</Data></Cell><Cell ss:StyleID="ce4"><Data ss:Type="Number">32</Data></Cell><Cell ss:StyleID="ce4"><Data ss:Type="Number">32</Data></Cell><Cell ss:StyleID="ce4"><Data ss:Type="Number">31</Data></Cell><Cell ss:StyleID="ce4"><Data ss:Type="Number">30</Data></Cell><Cell ss:StyleID="ce4"><Data ss:Type="Number">29</Data></Cell><Cell ss:StyleID="ce4"><Data ss:Type="Number">28</Data></Cell><Cell ss:StyleID="ce4"><Data ss:Type="Number">29</Data></Cell><Cell ss:StyleID="ce4"><Data ss:Type="Number">31</Data></Cell><Cell ss:StyleID="ce4"><Data ss:Type="Number">33</Data></Cell><Cell ss:StyleID="ce4"><Data ss:Type="Number">32</Data></Cell><Cell ss:StyleID="ce4"><Data ss:Type="Number">32</Data></Cell><Cell ss:StyleID="ce4"><Data ss:Type="Number">0</Data></Cell><Cell ss:StyleID="ce4"><Data ss:Type="Number">27</Data></Cell><Cell ss:StyleID="ce4"><Data ss:Type="Number">28</Data></Cell><Cell ss:StyleID="ce4"><Data ss:Type="Number">32</Data></Cell><Cell ss:StyleID="ce4"><Data ss:Type="Number">32</Data></Cell><Cell ss:StyleID="ce4"><Data ss:Type="Number">31</Data></Cell><Cell ss:StyleID="ce4"><Data ss:Type="Number">33</Data></Cell><Cell ss:StyleID="ce4"><Data ss:Type="Number">31</Data></Cell><Cell ss:StyleID="ce4"><Data ss:Type="Number">29</Data></Cell><Cell ss:StyleID="ce4"><Data ss:Type="Number">30</Data></Cell><Cell ss:StyleID="ce4"><Data ss:Type="Number">29</Data></Cell><Cell ss:StyleID="ce4"><Data ss:Type="Number">31</Data></Cell><Cell ss:StyleID="ce4"><Data ss:Type="Number">30</Data></Cell><Cell ss:StyleID="ce4"><Data ss:Type="Number">31</Data></Cell><Cell ss:StyleID="ce4"><Data ss:Type="Number">30</Data></Cell><Cell ss:StyleID="ce4"><Data ss:Type="Number">34</Data></Cell><Cell ss:StyleID="ce4"><Data ss:Type="Number">30</Data></Cell><Cell ss:StyleID="ce4"><Data ss:Type="Number">27</Data></Cell><Cell ss:StyleID="ce4"><Data ss:Type="Number">31</Data></Cell><Cell ss:StyleID="ce4"><Data ss:Type="Number">31</Data></Cell><Cell ss:Index="1024" ss:StyleID="ce19"/></Row><Row ss:AutoFitHeight="0" ss:Height="15.7606"><Cell ss:StyleID="ce4"><Data ss:Type="Number">1</Data></Cell><Cell ss:StyleID="ce4"><Data ss:Type="Number">62</Data></Cell><Cell ss:StyleID="ce4"><Data ss:Type="Number">1</Data></Cell><Cell ss:StyleID="ce4"><Data ss:Type="Number">1</Data></Cell><Cell ss:StyleID="ce19"><Data ss:Type="String">0.3</Data></Cell><Cell ss:StyleID="ce19"><Data ss:Type="String">0.25</Data></Cell><Cell ss:StyleID="ce4"><Data ss:Type="Number">8</Data></Cell><Cell ss:StyleID="ce4"><Data ss:Type="Number">2</Data></Cell><Cell ss:StyleID="ce4"><Data ss:Type="Number">1</Data></Cell><Cell ss:StyleID="ce19"><Data ss:Type="String">-3.46</Data></Cell><Cell ss:StyleID="ce19"><Data ss:Type="String">1.73</Data></Cell><Cell ss:StyleID="ce4"><Data ss:Type="Number">1</Data></Cell><Cell ss:StyleID="ce4"><Data ss:Type="Number">0</Data></Cell><Cell ss:StyleID="ce4"><Data ss:Type="Number">94</Data></Cell><Cell ss:StyleID="ce4"><Data ss:Type="Number">37</Data></Cell><Cell ss:StyleID="ce4"><Data ss:Type="Number">134</Data></Cell><Cell ss:StyleID="ce4"><Data ss:Type="Number">83</Data></Cell><Cell ss:StyleID="ce4"><Data ss:Type="Number">123</Data></Cell><Cell ss:StyleID="ce4"><Data ss:Type="Number">126</Data></Cell><Cell ss:StyleID="ce4"><Data ss:Type="Number">103</Data></Cell><Cell ss:StyleID="ce4"><Data ss:Type="Number">59</Data></Cell><Cell ss:StyleID="ce4"><Data ss:Type="Number">87</Data></Cell><Cell ss:StyleID="ce4"><Data ss:Type="Number">113</Data></Cell><Cell ss:StyleID="ce4"><Data ss:Type="Number">145</Data></Cell><Cell ss:StyleID="ce4"><Data ss:Type="Number">112</Data></Cell><Cell ss:StyleID="ce4"><Data ss:Type="Number">34</Data></Cell><Cell ss:StyleID="ce4"><Data ss:Type="Number">25</Data></Cell><Cell ss:StyleID="ce4"><Data ss:Type="Number">51</Data></Cell><Cell ss:StyleID="ce4"><Data ss:Type="Number">110</Data></Cell><Cell ss:StyleID="ce4"><Data ss:Type="Number">165</Data></Cell><Cell ss:StyleID="ce19"><Data ss:Type="String">-3.51</Data></Cell><Cell ss:StyleID="ce19"><Data ss:Type="String">3.17</Data></Cell><Cell ss:StyleID="ce4"><Data ss:Type="Number">1</Data></Cell><Cell ss:StyleID="ce4"><Data ss:Type="Number">1</Data></Cell><Cell ss:StyleID="ce4"><Data ss:Type="Number">94</Data></Cell><Cell ss:StyleID="ce19"><Data ss:Type="String">1.16</Data></Cell><Cell ss:StyleID="ce19"><Data ss:Type="String">1.69</Data></Cell><Cell ss:StyleID="ce19"><Data ss:Type="String">0.31</Data></Cell><Cell ss:StyleID="ce19"><Data ss:Type="String">0.55</Data></Cell><Cell ss:StyleID="ce19"><Data ss:Type="String">0.53</Data></Cell><Cell ss:StyleID="ce19"><Data ss:Type="String">0.146</Data></Cell><Cell ss:StyleID="ce23"><Data ss:Type="Number">2</Data></Cell><Cell ss:StyleID="ce23"><Data ss:Type="Number">2</Data></Cell><Cell ss:StyleID="ce23"><Data ss:Type="Number">1</Data></Cell><Cell ss:StyleID="ce4"><Data ss:Type="Number">5</Data></Cell><Cell ss:StyleID="ce24"><Data ss:Type="Number">4</Data></Cell><Cell ss:StyleID="ce24"><Data ss:Type="Number">1</Data></Cell><Cell ss:StyleID="ce24"><Data ss:Type="Number">4</Data></Cell><Cell ss:StyleID="ce4"><Data ss:Type="Number">9</Data></Cell><Cell ss:StyleID="ce4"><Data ss:Type="Number">23</Data></Cell><Cell ss:StyleID="ce4"><Data ss:Type="Number">24</Data></Cell><Cell ss:StyleID="ce4"><Data ss:Type="Number">24</Data></Cell><Cell ss:StyleID="ce4"><Data ss:Type="Number">21</Data></Cell><Cell ss:StyleID="ce4"><Data ss:Type="Number">27</Data></Cell><Cell ss:StyleID="ce4"><Data ss:Type="Number">27</Data></Cell><Cell ss:StyleID="ce4"><Data ss:Type="Number">25</Data></Cell><Cell ss:StyleID="ce4"><Data ss:Type="Number">25</Data></Cell><Cell ss:StyleID="ce4"><Data ss:Type="Number">25</Data></Cell><Cell ss:StyleID="ce4"><Data ss:Type="Number">24</Data></Cell><Cell ss:StyleID="ce4"><Data ss:Type="Number">28</Data></Cell><Cell ss:StyleID="ce4"><Data ss:Type="Number">26</Data></Cell><Cell ss:StyleID="ce4"><Data ss:Type="Number">30</Data></Cell><Cell ss:StyleID="ce4"><Data ss:Type="Number">29</Data></Cell><Cell ss:StyleID="ce4"><Data ss:Type="Number">30</Data></Cell><Cell ss:StyleID="ce4"><Data ss:Type="Number">28</Data></Cell><Cell ss:StyleID="ce4"><Data ss:Type="Number">28</Data></Cell><Cell ss:StyleID="ce4"><Data ss:Type="Number">26</Data></Cell><Cell ss:StyleID="ce4"><Data ss:Type="Number">23</Data></Cell><Cell ss:StyleID="ce4"><Data ss:Type="Number">23</Data></Cell><Cell ss:StyleID="ce4"><Data ss:Type="Number">30</Data></Cell><Cell ss:StyleID="ce4"><Data ss:Type="Number">30</Data></Cell><Cell ss:StyleID="ce4"><Data ss:Type="Number">32</Data></Cell><Cell ss:StyleID="ce4"><Data ss:Type="Number">31</Data></Cell><Cell ss:StyleID="ce4"><Data ss:Type="Number">28</Data></Cell><Cell ss:StyleID="ce4"><Data ss:Type="Number">28</Data></Cell><Cell ss:StyleID="ce4"><Data ss:Type="Number">26</Data></Cell><Cell ss:StyleID="ce4"><Data ss:Type="Number">26</Data></Cell><Cell ss:StyleID="ce4"><Data ss:Type="Number">30</Data></Cell><Cell ss:StyleID="ce4"><Data ss:Type="Number">30</Data></Cell><Cell ss:StyleID="ce4"><Data ss:Type="Number">32</Data></Cell><Cell ss:StyleID="ce4"><Data ss:Type="Number">31</Data></Cell><Cell ss:StyleID="ce4"><Data ss:Type="Number">30</Data></Cell><Cell ss:StyleID="ce4"><Data ss:Type="Number">28</Data></Cell><Cell ss:StyleID="ce4"><Data ss:Type="Number">21</Data></Cell><Cell ss:StyleID="ce4"><Data ss:Type="Number">26</Data></Cell><Cell ss:StyleID="ce4"><Data ss:Type="Number">30</Data></Cell><Cell ss:StyleID="ce4"><Data ss:Type="Number">30</Data></Cell><Cell ss:StyleID="ce4"><Data ss:Type="Number">31</Data></Cell><Cell ss:StyleID="ce4"><Data ss:Type="Number">30</Data></Cell><Cell ss:StyleID="ce4"><Data ss:Type="Number">26</Data></Cell><Cell ss:StyleID="ce4"><Data ss:Type="Number">29</Data></Cell><Cell ss:StyleID="ce4"><Data ss:Type="Number">26</Data></Cell><Cell ss:StyleID="ce4"><Data ss:Type="Number">28</Data></Cell><Cell ss:StyleID="ce4"><Data ss:Type="Number">27</Data></Cell><Cell ss:StyleID="ce4"><Data ss:Type="Number">31</Data></Cell><Cell ss:StyleID="ce4"><Data ss:Type="Number">29</Data></Cell><Cell ss:StyleID="ce4"><Data ss:Type="Number">28</Data></Cell><Cell ss:StyleID="ce4"><Data ss:Type="Number">25</Data></Cell><Cell ss:StyleID="ce4"><Data ss:Type="Number">27</Data></Cell><Cell ss:StyleID="ce4"><Data ss:Type="Number">31</Data></Cell><Cell ss:StyleID="ce4"><Data ss:Type="Number">30</Data></Cell><Cell ss:Index="1024" ss:StyleID="ce19"/></Row><Row ss:AutoFitHeight="0" ss:Height="15.7606"><Cell ss:StyleID="ce4"><Data ss:Type="Number">0</Data></Cell><Cell ss:StyleID="ce4"><Data ss:Type="Number">64</Data></Cell><Cell ss:StyleID="ce4"><Data ss:Type="Number">1</Data></Cell><Cell ss:StyleID="ce4"><Data ss:Type="Number">2</Data></Cell><Cell ss:StyleID="ce19"><Data ss:Type="String">0.05</Data></Cell><Cell ss:StyleID="ce19"><Data ss:Type="String">0.25</Data></Cell><Cell ss:StyleID="ce4"><Data ss:Type="Number">14</Data></Cell><Cell ss:StyleID="ce4"><Data ss:Type="Number">0</Data></Cell><Cell ss:StyleID="ce4"><Data ss:Type="Number">1</Data></Cell><Cell ss:StyleID="ce19"><Data ss:Type="String">0.18</Data></Cell><Cell ss:StyleID="ce19"><Data ss:Type="String">1.49</Data></Cell><Cell ss:StyleID="ce4"><Data ss:Type="Number">1</Data></Cell><Cell ss:StyleID="ce4"><Data ss:Type="Number">0</Data></Cell><Cell ss:StyleID="ce4"><Data ss:Type="Number">91</Data></Cell><Cell ss:StyleID="ce4"><Data ss:Type="Number">75</Data></Cell><Cell ss:StyleID="ce4"><Data ss:Type="Number">107</Data></Cell><Cell ss:StyleID="ce4"><Data ss:Type="Number">66</Data></Cell><Cell ss:StyleID="ce4"><Data ss:Type="Number">117</Data></Cell><Cell ss:StyleID="ce4"><Data ss:Type="Number">105</Data></Cell><Cell ss:StyleID="ce4"><Data ss:Type="Number">74</Data></Cell><Cell ss:StyleID="ce4"><Data ss:Type="Number">56</Data></Cell><Cell ss:StyleID="ce4"><Data ss:Type="Number">67</Data></Cell><Cell ss:StyleID="ce4"><Data ss:Type="Number">98</Data></Cell><Cell ss:StyleID="ce4"><Data ss:Type="Number">116</Data></Cell><Cell ss:StyleID="ce4"><Data ss:Type="Number">136</Data></Cell><Cell ss:StyleID="ce4"><Data ss:Type="Number">79</Data></Cell><Cell ss:StyleID="ce4"><Data ss:Type="Number">67</Data></Cell><Cell ss:StyleID="ce4"><Data ss:Type="Number">80</Data></Cell><Cell ss:StyleID="ce4"><Data ss:Type="Number">96</Data></Cell><Cell ss:StyleID="ce4"><Data ss:Type="Number">122</Data></Cell><Cell ss:StyleID="ce19"><Data ss:Type="String">-0.1</Data></Cell><Cell ss:StyleID="ce19"><Data ss:Type="String">3.96</Data></Cell><Cell ss:StyleID="ce4"><Data ss:Type="Number">0</Data></Cell><Cell ss:StyleID="ce4"><Data ss:Type="Number">0</Data></Cell><Cell ss:StyleID="ce4"><Data ss:Type="Number">88</Data></Cell><Cell ss:StyleID="ce19"><Data ss:Type="String">1.19</Data></Cell><Cell ss:StyleID="ce19"><Data ss:Type="String">1.51</Data></Cell><Cell ss:StyleID="ce19"><Data ss:Type="String">0.21</Data></Cell><Cell ss:StyleID="ce19"><Data ss:Type="String">0.46</Data></Cell><Cell ss:StyleID="ce19"><Data ss:Type="String">0.51</Data></Cell><Cell ss:StyleID="ce19"><Data ss:Type="String">0.064</Data></Cell><Cell ss:StyleID="ce24"><Data ss:Type="Number">1</Data></Cell><Cell ss:StyleID="ce24"><Data ss:Type="Number">1</Data></Cell><Cell ss:StyleID="ce24"><Data ss:Type="Number">1</Data></Cell><Cell ss:StyleID="ce4"><Data ss:Type="Number">3</Data></Cell><Cell ss:StyleID="ce24"><Data ss:Type="Number">1</Data></Cell><Cell ss:StyleID="ce24"><Data ss:Type="Number">1</Data></Cell><Cell ss:StyleID="ce24"><Data ss:Type="Number">1</Data></Cell><Cell ss:StyleID="ce4"><Data ss:Type="Number">3</Data></Cell><Cell ss:StyleID="ce4"><Data ss:Type="Number">23</Data></Cell><Cell ss:StyleID="ce4"><Data ss:Type="Number">25</Data></Cell><Cell ss:StyleID="ce4"><Data ss:Type="Number">25</Data></Cell><Cell ss:StyleID="ce4"><Data ss:Type="Number">29</Data></Cell><Cell ss:StyleID="ce4"><Data ss:Type="Number">28</Data></Cell><Cell ss:StyleID="ce4"><Data ss:Type="Number">31</Data></Cell><Cell ss:StyleID="ce4"><Data ss:Type="Number">31</Data></Cell><Cell ss:StyleID="ce4"><Data ss:Type="Number">28</Data></Cell><Cell ss:StyleID="ce4"><Data ss:Type="Number">30</Data></Cell><Cell ss:StyleID="ce4"><Data ss:Type="Number">30</Data></Cell><Cell ss:StyleID="ce4"><Data ss:Type="Number">27</Data></Cell><Cell ss:StyleID="ce4"><Data ss:Type="Number">29</Data></Cell><Cell ss:StyleID="ce4"><Data ss:Type="Number">32</Data></Cell><Cell ss:StyleID="ce4"><Data ss:Type="Number">31</Data></Cell><Cell ss:StyleID="ce4"><Data ss:Type="Number">30</Data></Cell><Cell ss:StyleID="ce4"><Data ss:Type="Number">29</Data></Cell><Cell ss:StyleID="ce4"><Data ss:Type="Number">28</Data></Cell><Cell ss:StyleID="ce4"><Data ss:Type="Number">27</Data></Cell><Cell ss:StyleID="ce4"><Data ss:Type="Number">26</Data></Cell><Cell ss:StyleID="ce4"><Data ss:Type="Number">28</Data></Cell><Cell ss:StyleID="ce4"><Data ss:Type="Number">31</Data></Cell><Cell ss:StyleID="ce4"><Data ss:Type="Number">33</Data></Cell><Cell ss:StyleID="ce4"><Data ss:Type="Number">34</Data></Cell><Cell ss:StyleID="ce4"><Data ss:Type="Number">34</Data></Cell><Cell ss:StyleID="ce4"><Data ss:Type="Number">31</Data></Cell><Cell ss:StyleID="ce4"><Data ss:Type="Number">28</Data></Cell><Cell ss:StyleID="ce4"><Data ss:Type="Number">26</Data></Cell><Cell ss:StyleID="ce4"><Data ss:Type="Number">29</Data></Cell><Cell ss:StyleID="ce4"><Data ss:Type="Number">33</Data></Cell><Cell ss:StyleID="ce4"><Data ss:Type="Number">32</Data></Cell><Cell ss:StyleID="ce4"><Data ss:Type="Number">31</Data></Cell><Cell ss:StyleID="ce4"><Data ss:Type="Number">31</Data></Cell><Cell ss:StyleID="ce4"><Data ss:Type="Number">30</Data></Cell><Cell ss:StyleID="ce4"><Data ss:Type="Number">32</Data></Cell><Cell ss:StyleID="ce4"><Data ss:Type="Number">32</Data></Cell><Cell ss:StyleID="ce4"><Data ss:Type="Number">32</Data></Cell><Cell ss:StyleID="ce4"><Data ss:Type="Number">31</Data></Cell><Cell ss:StyleID="ce4"><Data ss:Type="Number">31</Data></Cell><Cell ss:StyleID="ce4"><Data ss:Type="Number">29</Data></Cell><Cell ss:StyleID="ce4"><Data ss:Type="Number">32</Data></Cell><Cell ss:StyleID="ce4"><Data ss:Type="Number">30</Data></Cell><Cell ss:StyleID="ce4"><Data ss:Type="Number">30</Data></Cell><Cell ss:StyleID="ce4"><Data ss:Type="Number">31</Data></Cell><Cell ss:StyleID="ce4"><Data ss:Type="Number">31</Data></Cell><Cell ss:StyleID="ce4"><Data ss:Type="Number">30</Data></Cell><Cell ss:StyleID="ce4"><Data ss:Type="Number">30</Data></Cell><Cell ss:StyleID="ce4"><Data ss:Type="Number">28</Data></Cell><Cell ss:StyleID="ce4"><Data ss:Type="Number">31</Data></Cell><Cell ss:StyleID="ce4"><Data ss:Type="Number">26</Data></Cell><Cell ss:StyleID="ce4"><Data ss:Type="Number">30</Data></Cell><Cell ss:StyleID="ce4"><Data ss:Type="Number">29</Data></Cell><Cell ss:StyleID="ce4"><Data ss:Type="Number">30</Data></Cell><Cell ss:Index="1024" ss:StyleID="ce19"/></Row><Row ss:AutoFitHeight="0" ss:Height="15.7606"><Cell ss:StyleID="ce4"><Data ss:Type="Number">0</Data></Cell><Cell ss:StyleID="ce4"><Data ss:Type="Number">53</Data></Cell><Cell ss:StyleID="ce4"><Data ss:Type="Number">2</Data></Cell><Cell ss:StyleID="ce4"><Data ss:Type="Number">1</Data></Cell><Cell ss:StyleID="ce19"><Data ss:Type="Number">0</Data></Cell><Cell ss:StyleID="ce19"><Data ss:Type="String">0.5</Data></Cell><Cell ss:StyleID="ce4"><Data ss:Type="Number">12</Data></Cell><Cell ss:StyleID="ce4"><Data ss:Type="Number">0</Data></Cell><Cell ss:StyleID="ce4"><Data ss:Type="Number">1</Data></Cell><Cell ss:StyleID="ce19"><Data ss:Type="String">0.74</Data></Cell><Cell ss:StyleID="ce19"><Data ss:Type="String">1.52</Data></Cell><Cell ss:StyleID="ce4"><Data ss:Type="Number">1</Data></Cell><Cell ss:StyleID="ce4"><Data ss:Type="Number">0</Data></Cell><Cell ss:StyleID="ce4"><Data ss:Type="Number">96</Data></Cell><Cell ss:StyleID="ce4"><Data ss:Type="Number">53</Data></Cell><Cell ss:StyleID="ce4"><Data ss:Type="Number">136</Data></Cell><Cell ss:StyleID="ce4"><Data ss:Type="Number">59</Data></Cell><Cell ss:StyleID="ce4"><Data ss:Type="Number">134</Data></Cell><Cell ss:StyleID="ce4"><Data ss:Type="Number">116</Data></Cell><Cell ss:StyleID="ce4"><Data ss:Type="Number">82</Data></Cell><Cell ss:StyleID="ce4"><Data ss:Type="Number">55</Data></Cell><Cell ss:StyleID="ce4"><Data ss:Type="Number">41</Data></Cell><Cell ss:StyleID="ce4"><Data ss:Type="Number">116</Data></Cell><Cell ss:StyleID="ce4"><Data ss:Type="Number">158</Data></Cell><Cell ss:StyleID="ce4"><Data ss:Type="Number">129</Data></Cell><Cell ss:StyleID="ce4"><Data ss:Type="Number">56</Data></Cell><Cell ss:StyleID="ce4"><Data ss:Type="Number">40</Data></Cell><Cell ss:StyleID="ce4"><Data ss:Type="Number">64</Data></Cell><Cell ss:StyleID="ce4"><Data ss:Type="Number">154</Data></Cell><Cell ss:StyleID="ce4"><Data ss:Type="Number">139</Data></Cell><Cell ss:StyleID="ce19"><Data ss:Type="String">-1.95</Data></Cell><Cell ss:StyleID="ce19"><Data ss:Type="String">3.19</Data></Cell><Cell ss:StyleID="ce4"><Data ss:Type="Number">0</Data></Cell><Cell ss:StyleID="ce4"><Data ss:Type="Number">0</Data></Cell><Cell ss:StyleID="ce4"><Data ss:Type="Number">90</Data></Cell><Cell ss:StyleID="ce19"><Data ss:Type="String">1.3</Data></Cell><Cell ss:StyleID="ce19"><Data ss:Type="String">1.58</Data></Cell><Cell ss:StyleID="ce19"><Data ss:Type="String">0.18</Data></Cell><Cell ss:StyleID="ce19"><Data ss:Type="String">0.42</Data></Cell><Cell ss:StyleID="ce19"><Data ss:Type="String">0.4</Data></Cell><Cell ss:StyleID="ce19"><Data ss:Type="String">0.078</Data></Cell><Cell ss:StyleID="ce24"><Data ss:Type="Number">1</Data></Cell><Cell ss:StyleID="ce24"><Data ss:Type="Number">1</Data></Cell><Cell ss:StyleID="ce24"><Data ss:Type="Number">1</Data></Cell><Cell ss:StyleID="ce4"><Data ss:Type="Number">3</Data></Cell><Cell ss:StyleID="ce24"><Data ss:Type="Number">2</Data></Cell><Cell ss:StyleID="ce24"><Data ss:Type="Number">1</Data></Cell><Cell ss:StyleID="ce24"><Data ss:Type="Number">2</Data></Cell><Cell ss:StyleID="ce4"><Data ss:Type="Number">5</Data></Cell><Cell ss:StyleID="ce4"><Data ss:Type="Number">33</Data></Cell><Cell ss:StyleID="ce4"><Data ss:Type="Number">32</Data></Cell><Cell ss:StyleID="ce4"><Data ss:Type="Number">30</Data></Cell><Cell ss:StyleID="ce4"><Data ss:Type="Number">27</Data></Cell><Cell ss:StyleID="ce4"><Data ss:Type="Number">27</Data></Cell><Cell ss:StyleID="ce4"><Data ss:Type="Number">29</Data></Cell><Cell ss:StyleID="ce4"><Data ss:Type="Number">31</Data></Cell><Cell ss:StyleID="ce4"><Data ss:Type="Number">31</Data></Cell><Cell ss:StyleID="ce4"><Data ss:Type="Number">31</Data></Cell><Cell ss:StyleID="ce4"><Data ss:Type="Number">32</Data></Cell><Cell ss:StyleID="ce4"><Data ss:Type="Number">28</Data></Cell><Cell ss:StyleID="ce4"><Data ss:Type="Number">31</Data></Cell><Cell ss:StyleID="ce4"><Data ss:Type="Number">32</Data></Cell><Cell ss:StyleID="ce4"><Data ss:Type="Number">32</Data></Cell><Cell ss:StyleID="ce4"><Data ss:Type="Number">32</Data></Cell><Cell ss:StyleID="ce4"><Data ss:Type="Number">30</Data></Cell><Cell ss:StyleID="ce4"><Data ss:Type="Number">31</Data></Cell><Cell ss:StyleID="ce4"><Data ss:Type="Number">32</Data></Cell><Cell ss:StyleID="ce4"><Data ss:Type="Number">29</Data></Cell><Cell ss:StyleID="ce4"><Data ss:Type="Number">27</Data></Cell><Cell ss:StyleID="ce4"><Data ss:Type="Number">31</Data></Cell><Cell ss:StyleID="ce4"><Data ss:Type="Number">33</Data></Cell><Cell ss:StyleID="ce4"><Data ss:Type="Number">33</Data></Cell><Cell ss:StyleID="ce4"><Data ss:Type="Number">32</Data></Cell><Cell ss:StyleID="ce4"><Data ss:Type="Number">32</Data></Cell><Cell ss:StyleID="ce4"><Data ss:Type="Number">32</Data></Cell><Cell ss:StyleID="ce4"><Data ss:Type="Number">29</Data></Cell><Cell ss:StyleID="ce4"><Data ss:Type="Number">31</Data></Cell><Cell ss:StyleID="ce4"><Data ss:Type="Number">33</Data></Cell><Cell ss:StyleID="ce4"><Data ss:Type="Number">33</Data></Cell><Cell ss:StyleID="ce4"><Data ss:Type="Number">34</Data></Cell><Cell ss:StyleID="ce4"><Data ss:Type="Number">34</Data></Cell><Cell ss:StyleID="ce4"><Data ss:Type="Number">31</Data></Cell><Cell ss:StyleID="ce4"><Data ss:Type="Number">31</Data></Cell><Cell ss:StyleID="ce4"><Data ss:Type="Number">32</Data></Cell><Cell ss:StyleID="ce4"><Data ss:Type="Number">31</Data></Cell><Cell ss:StyleID="ce4"><Data ss:Type="Number">33</Data></Cell><Cell ss:StyleID="ce4"><Data ss:Type="Number">32</Data></Cell><Cell ss:StyleID="ce4"><Data ss:Type="Number">32</Data></Cell><Cell ss:StyleID="ce4"><Data ss:Type="Number">33</Data></Cell><Cell ss:StyleID="ce4"><Data ss:Type="Number">32</Data></Cell><Cell ss:StyleID="ce4"><Data ss:Type="Number">34</Data></Cell><Cell ss:StyleID="ce4"><Data ss:Type="Number">32</Data></Cell><Cell ss:StyleID="ce4"><Data ss:Type="Number">31</Data></Cell><Cell ss:StyleID="ce4"><Data ss:Type="Number">31</Data></Cell><Cell ss:StyleID="ce4"><Data ss:Type="Number">29</Data></Cell><Cell ss:StyleID="ce4"><Data ss:Type="Number">30</Data></Cell><Cell ss:StyleID="ce4"><Data ss:Type="Number">33</Data></Cell><Cell ss:StyleID="ce4"><Data ss:Type="Number">32</Data></Cell><Cell ss:StyleID="ce4"><Data ss:Type="Number">31</Data></Cell><Cell ss:StyleID="ce4"><Data ss:Type="Number">31</Data></Cell><Cell ss:StyleID="ce4"><Data ss:Type="Number">31</Data></Cell><Cell ss:Index="1024" ss:StyleID="ce19"/></Row><Row ss:AutoFitHeight="0" ss:Height="15.7606"><Cell ss:StyleID="ce4"><Data ss:Type="Number">1</Data></Cell><Cell ss:StyleID="ce4"><Data ss:Type="Number">61</Data></Cell><Cell ss:StyleID="ce4"><Data ss:Type="Number">2</Data></Cell><Cell ss:StyleID="ce4"><Data ss:Type="Number">2</Data></Cell><Cell ss:StyleID="ce19"><Data ss:Type="String">0.3</Data></Cell><Cell ss:StyleID="ce19"><Data ss:Type="String">1.5</Data></Cell><Cell ss:StyleID="ce4"><Data ss:Type="Number">10</Data></Cell><Cell ss:StyleID="ce4"><Data ss:Type="Number">4</Data></Cell><Cell ss:StyleID="ce4"><Data ss:Type="Number">1</Data></Cell><Cell ss:StyleID="ce19"><Data ss:Type="String">-5.25</Data></Cell><Cell ss:StyleID="ce19"><Data ss:Type="String">5.75</Data></Cell><Cell ss:StyleID="ce4"><Data ss:Type="Number">3</Data></Cell><Cell ss:StyleID="ce4"><Data ss:Type="Number">1</Data></Cell><Cell ss:StyleID="ce4"><Data ss:Type="Number">65</Data></Cell><Cell ss:StyleID="ce4"><Data ss:Type="Number">40</Data></Cell><Cell ss:StyleID="ce4"><Data ss:Type="Number">78</Data></Cell><Cell ss:StyleID="ce4"><Data ss:Type="Number">60</Data></Cell><Cell ss:StyleID="ce4"><Data ss:Type="Number">80</Data></Cell><Cell ss:StyleID="ce4"><Data ss:Type="Number">66</Data></Cell><Cell ss:StyleID="ce4"><Data ss:Type="Number">79</Data></Cell><Cell ss:StyleID="ce4"><Data ss:Type="Number">55</Data></Cell><Cell ss:StyleID="ce4"><Data ss:Type="Number">47</Data></Cell><Cell ss:StyleID="ce4"><Data ss:Type="Number">75</Data></Cell><Cell ss:StyleID="ce4"><Data ss:Type="Number">110</Data></Cell><Cell ss:StyleID="ce4"><Data ss:Type="Number">55</Data></Cell><Cell ss:StyleID="ce4"><Data ss:Type="Number">37</Data></Cell><Cell ss:StyleID="ce4"><Data ss:Type="Number">28</Data></Cell><Cell ss:StyleID="ce4"><Data ss:Type="Number">54</Data></Cell><Cell ss:StyleID="ce4"><Data ss:Type="Number">64</Data></Cell><Cell ss:StyleID="ce4"><Data ss:Type="Number">104</Data></Cell><Cell ss:StyleID="ce19"><Data ss:Type="String">-4.31</Data></Cell><Cell ss:StyleID="ce19"><Data ss:Type="String">6.58</Data></Cell><Cell ss:StyleID="ce4"><Data ss:Type="Number">1</Data></Cell><Cell ss:StyleID="ce4"><Data ss:Type="Number">1</Data></Cell><Cell ss:StyleID="ce4"><Data ss:Type="Number">55</Data></Cell><Cell ss:StyleID="ce19"><Data ss:Type="String">0.76</Data></Cell><Cell ss:StyleID="ce19"><Data ss:Type="String">1.64</Data></Cell><Cell ss:StyleID="ce19"><Data ss:Type="String">0.54</Data></Cell><Cell ss:StyleID="ce19"><Data ss:Type="String">0.72</Data></Cell><Cell ss:StyleID="ce19"><Data ss:Type="String">0.67</Data></Cell><Cell ss:StyleID="ce19"><Data ss:Type="String">0.351</Data></Cell><Cell ss:StyleID="ce23"><Data ss:Type="Number">5</Data></Cell><Cell ss:StyleID="ce23"><Data ss:Type="Number">5</Data></Cell><Cell ss:StyleID="ce23"><Data ss:Type="Number">5</Data></Cell><Cell ss:StyleID="ce4"><Data ss:Type="Number">15</Data></Cell><Cell ss:StyleID="ce24"><Data ss:Type="Number">5</Data></Cell><Cell ss:StyleID="ce24"><Data ss:Type="Number">4</Data></Cell><Cell ss:StyleID="ce24"><Data ss:Type="Number">5</Data></Cell><Cell ss:StyleID="ce4"><Data ss:Type="Number">14</Data></Cell><Cell ss:StyleID="ce4"><Data ss:Type="Number">20</Data></Cell><Cell ss:StyleID="ce4"><Data ss:Type="Number">17</Data></Cell><Cell ss:StyleID="ce4"><Data ss:Type="Number">23</Data></Cell><Cell ss:StyleID="ce4"><Data ss:Type="Number">23</Data></Cell><Cell ss:StyleID="ce4"><Data ss:Type="Number">23</Data></Cell><Cell ss:StyleID="ce4"><Data ss:Type="Number">23</Data></Cell><Cell ss:StyleID="ce4"><Data ss:Type="Number">23</Data></Cell><Cell ss:StyleID="ce4"><Data ss:Type="Number">25</Data></Cell><Cell ss:StyleID="ce4"><Data ss:Type="Number">25</Data></Cell><Cell ss:StyleID="ce4"><Data ss:Type="Number">25</Data></Cell><Cell ss:StyleID="ce4"><Data ss:Type="Number">4</Data></Cell><Cell ss:StyleID="ce4"><Data ss:Type="Number">25</Data></Cell><Cell ss:StyleID="ce4"><Data ss:Type="Number">28</Data></Cell><Cell ss:StyleID="ce4"><Data ss:Type="Number">27</Data></Cell><Cell ss:StyleID="ce4"><Data ss:Type="Number">25</Data></Cell><Cell ss:StyleID="ce4"><Data ss:Type="Number">28</Data></Cell><Cell ss:StyleID="ce4"><Data ss:Type="Number">25</Data></Cell><Cell ss:StyleID="ce4"><Data ss:Type="Number">24</Data></Cell><Cell ss:StyleID="ce4"><Data ss:Type="Number">0</Data></Cell><Cell ss:StyleID="ce4"><Data ss:Type="Number">7</Data></Cell><Cell ss:StyleID="ce4"><Data ss:Type="Number">13</Data></Cell><Cell ss:StyleID="ce4"><Data ss:Type="Number">26</Data></Cell><Cell ss:StyleID="ce4"><Data ss:Type="Number">27</Data></Cell><Cell ss:StyleID="ce4"><Data ss:Type="Number">31</Data></Cell><Cell ss:StyleID="ce4"><Data ss:Type="Number">31</Data></Cell><Cell ss:StyleID="ce4"><Data ss:Type="Number">27</Data></Cell><Cell ss:StyleID="ce4"><Data ss:Type="Number">9</Data></Cell><Cell ss:StyleID="ce4"><Data ss:Type="Number">23</Data></Cell><Cell ss:StyleID="ce4"><Data ss:Type="Number">25</Data></Cell><Cell ss:StyleID="ce4"><Data ss:Type="Number">29</Data></Cell><Cell ss:StyleID="ce4"><Data ss:Type="Number">31</Data></Cell><Cell ss:StyleID="ce4"><Data ss:Type="Number">33</Data></Cell><Cell ss:StyleID="ce4"><Data ss:Type="Number">30</Data></Cell><Cell ss:StyleID="ce4"><Data ss:Type="Number">25</Data></Cell><Cell ss:StyleID="ce4"><Data ss:Type="Number">15</Data></Cell><Cell ss:StyleID="ce4"><Data ss:Type="Number">28</Data></Cell><Cell ss:StyleID="ce4"><Data ss:Type="Number">31</Data></Cell><Cell ss:StyleID="ce4"><Data ss:Type="Number">30</Data></Cell><Cell ss:StyleID="ce4"><Data ss:Type="Number">30</Data></Cell><Cell ss:StyleID="ce4"><Data ss:Type="Number">32</Data></Cell><Cell ss:StyleID="ce4"><Data ss:Type="Number">28</Data></Cell><Cell ss:StyleID="ce4"><Data ss:Type="Number">22</Data></Cell><Cell ss:StyleID="ce4"><Data ss:Type="Number">24</Data></Cell><Cell ss:StyleID="ce4"><Data ss:Type="Number">28</Data></Cell><Cell ss:StyleID="ce4"><Data ss:Type="Number">23</Data></Cell><Cell ss:StyleID="ce4"><Data ss:Type="Number">25</Data></Cell><Cell ss:StyleID="ce4"><Data ss:Type="Number">29</Data></Cell><Cell ss:StyleID="ce4"><Data ss:Type="Number">27</Data></Cell><Cell ss:StyleID="ce4"><Data ss:Type="Number">20</Data></Cell><Cell ss:StyleID="ce4"><Data ss:Type="Number">23</Data></Cell><Cell ss:StyleID="ce4"><Data ss:Type="Number">25</Data></Cell><Cell ss:StyleID="ce4"><Data ss:Type="Number">21</Data></Cell><Cell ss:Index="1024" ss:StyleID="ce19"/></Row><Row ss:AutoFitHeight="0" ss:Height="15.7606"><Cell ss:StyleID="ce4"><Data ss:Type="Number">1</Data></Cell><Cell ss:StyleID="ce4"><Data ss:Type="Number">69</Data></Cell><Cell ss:StyleID="ce4"><Data ss:Type="Number">1</Data></Cell><Cell ss:StyleID="ce4"><Data ss:Type="Number">3</Data></Cell><Cell ss:StyleID="ce19"><Data ss:Type="String">0.1</Data></Cell><Cell ss:StyleID="ce19"><Data ss:Type="String">-0.25</Data></Cell><Cell ss:StyleID="ce4"><Data ss:Type="Number">14</Data></Cell><Cell ss:StyleID="ce4"><Data ss:Type="Number">1</Data></Cell><Cell ss:StyleID="ce4"><Data ss:Type="Number">2</Data></Cell><Cell ss:StyleID="ce19"><Data ss:Type="String">-11.46</Data></Cell><Cell ss:StyleID="ce19"><Data ss:Type="String">5.61</Data></Cell><Cell ss:StyleID="ce4"><Data ss:Type="Number">3</Data></Cell><Cell ss:StyleID="ce4"><Data ss:Type="Number">1</Data></Cell><Cell ss:StyleID="ce4"><Data ss:Type="Number">71</Data></Cell><Cell ss:StyleID="ce4"><Data ss:Type="Number">31</Data></Cell><Cell ss:StyleID="ce4"><Data ss:Type="Number">92</Data></Cell><Cell ss:StyleID="ce4"><Data ss:Type="Number">68</Data></Cell><Cell ss:StyleID="ce4"><Data ss:Type="Number">92</Data></Cell><Cell ss:StyleID="ce4"><Data ss:Type="Number">77</Data></Cell><Cell ss:StyleID="ce4"><Data ss:Type="Number">79</Data></Cell><Cell ss:StyleID="ce4"><Data ss:Type="Number">51</Data></Cell><Cell ss:StyleID="ce4"><Data ss:Type="Number">74</Data></Cell><Cell ss:StyleID="ce4"><Data ss:Type="Number">116</Data></Cell><Cell ss:StyleID="ce4"><Data ss:Type="Number">107</Data></Cell><Cell ss:StyleID="ce4"><Data ss:Type="Number">52</Data></Cell><Cell ss:StyleID="ce4"><Data ss:Type="Number">31</Data></Cell><Cell ss:StyleID="ce4"><Data ss:Type="Number">27</Data></Cell><Cell ss:StyleID="ce4"><Data ss:Type="Number">36</Data></Cell><Cell ss:StyleID="ce4"><Data ss:Type="Number">89</Data></Cell><Cell ss:StyleID="ce4"><Data ss:Type="Number">109</Data></Cell><Cell ss:StyleID="ce19"><Data ss:Type="String">-5.87</Data></Cell><Cell ss:StyleID="ce19"><Data ss:Type="String">5.41</Data></Cell><Cell ss:StyleID="ce4"><Data ss:Type="Number">1</Data></Cell><Cell ss:StyleID="ce4"><Data ss:Type="Number">1</Data></Cell><Cell ss:StyleID="ce21"/><Cell ss:StyleID="ce19"><Data ss:Type="String">0.76</Data></Cell><Cell ss:StyleID="ce19"><Data ss:Type="String">2.57</Data></Cell><Cell ss:StyleID="ce19"><Data ss:Type="String">0.7</Data></Cell><Cell ss:StyleID="ce19"><Data ss:Type="String">0.82</Data></Cell><Cell ss:StyleID="ce19"><Data ss:Type="String">0.85</Data></Cell><Cell ss:StyleID="ce19"><Data ss:Type="String">0.881</Data></Cell><Cell ss:StyleID="ce23"><Data ss:Type="Number">4</Data></Cell><Cell ss:StyleID="ce23"><Data ss:Type="Number">3</Data></Cell><Cell ss:StyleID="ce23"><Data ss:Type="Number">4</Data></Cell><Cell ss:StyleID="ce4"><Data ss:Type="Number">11</Data></Cell><Cell ss:StyleID="ce24"><Data ss:Type="Number">5</Data></Cell><Cell ss:StyleID="ce24"><Data ss:Type="Number">4</Data></Cell><Cell ss:StyleID="ce24"><Data ss:Type="Number">5</Data></Cell><Cell ss:StyleID="ce4"><Data ss:Type="Number">14</Data></Cell><Cell ss:StyleID="ce4"><Data ss:Type="Number">8</Data></Cell><Cell ss:StyleID="ce4"><Data ss:Type="Number">13</Data></Cell><Cell ss:StyleID="ce4"><Data ss:Type="Number">16</Data></Cell><Cell ss:StyleID="ce4"><Data ss:Type="Number">4</Data></Cell><Cell ss:StyleID="ce4"><Data ss:Type="Number">17</Data></Cell><Cell ss:StyleID="ce4"><Data ss:Type="Number">18</Data></Cell><Cell ss:StyleID="ce4"><Data ss:Type="Number">21</Data></Cell><Cell ss:StyleID="ce4"><Data ss:Type="Number">12</Data></Cell><Cell ss:StyleID="ce4"><Data ss:Type="Number">13</Data></Cell><Cell ss:StyleID="ce4"><Data ss:Type="Number">6</Data></Cell><Cell ss:StyleID="ce4"><Data ss:Type="Number">16</Data></Cell><Cell ss:StyleID="ce4"><Data ss:Type="Number">21</Data></Cell><Cell ss:StyleID="ce4"><Data ss:Type="Number">22</Data></Cell><Cell ss:StyleID="ce4"><Data ss:Type="Number">22</Data></Cell><Cell ss:StyleID="ce4"><Data ss:Type="Number">17</Data></Cell><Cell ss:StyleID="ce4"><Data ss:Type="Number">5</Data></Cell><Cell ss:StyleID="ce4"><Data ss:Type="Number">11</Data></Cell><Cell ss:StyleID="ce4"><Data ss:Type="Number">24</Data></Cell><Cell ss:StyleID="ce4"><Data ss:Type="Number">15</Data></Cell><Cell ss:StyleID="ce4"><Data ss:Type="Number">20</Data></Cell><Cell ss:StyleID="ce4"><Data ss:Type="Number">24</Data></Cell><Cell ss:StyleID="ce4"><Data ss:Type="Number">24</Data></Cell><Cell ss:StyleID="ce4"><Data ss:Type="Number">25</Data></Cell><Cell ss:StyleID="ce4"><Data ss:Type="Number">24</Data></Cell><Cell ss:StyleID="ce4"><Data ss:Type="Number">9</Data></Cell><Cell ss:StyleID="ce4"><Data ss:Type="Number">27</Data></Cell><Cell ss:StyleID="ce4"><Data ss:Type="Number">21</Data></Cell><Cell ss:StyleID="ce4"><Data ss:Type="Number">23</Data></Cell><Cell ss:StyleID="ce4"><Data ss:Type="Number">23</Data></Cell><Cell ss:StyleID="ce4"><Data ss:Type="Number">27</Data></Cell><Cell ss:StyleID="ce4"><Data ss:Type="Number">28</Data></Cell><Cell ss:StyleID="ce4"><Data ss:Type="Number">19</Data></Cell><Cell ss:StyleID="ce4"><Data ss:Type="Number">15</Data></Cell><Cell ss:StyleID="ce4"><Data ss:Type="Number">26</Data></Cell><Cell ss:StyleID="ce4"><Data ss:Type="Number">11</Data></Cell><Cell ss:StyleID="ce4"><Data ss:Type="Number">14</Data></Cell><Cell ss:StyleID="ce4"><Data ss:Type="Number">20</Data></Cell><Cell ss:StyleID="ce4"><Data ss:Type="Number">23</Data></Cell><Cell ss:StyleID="ce4"><Data ss:Type="Number">25</Data></Cell><Cell ss:StyleID="ce4"><Data ss:Type="Number">10</Data></Cell><Cell ss:StyleID="ce4"><Data ss:Type="Number">10</Data></Cell><Cell ss:StyleID="ce4"><Data ss:Type="Number">12</Data></Cell><Cell ss:StyleID="ce4"><Data ss:Type="Number">15</Data></Cell><Cell ss:StyleID="ce4"><Data ss:Type="Number">17</Data></Cell><Cell ss:StyleID="ce4"><Data ss:Type="Number">17</Data></Cell><Cell ss:StyleID="ce4"><Data ss:Type="Number">21</Data></Cell><Cell ss:StyleID="ce4"><Data ss:Type="Number">17</Data></Cell><Cell ss:StyleID="ce4"><Data ss:Type="Number">15</Data></Cell><Cell ss:StyleID="ce4"><Data ss:Type="Number">11</Data></Cell><Cell ss:StyleID="ce4"><Data ss:Type="Number">21</Data></Cell><Cell ss:StyleID="ce4"><Data ss:Type="Number">16</Data></Cell><Cell ss:StyleID="ce4"><Data ss:Type="Number">10</Data></Cell><Cell ss:Index="1024" ss:StyleID="ce19"/></Row><Row ss:AutoFitHeight="0" ss:Height="15.7606"><Cell ss:StyleID="ce4"><Data ss:Type="Number">0</Data></Cell><Cell ss:StyleID="ce4"><Data ss:Type="Number">58</Data></Cell><Cell ss:StyleID="ce4"><Data ss:Type="Number">2</Data></Cell><Cell ss:StyleID="ce4"><Data ss:Type="Number">1</Data></Cell><Cell ss:StyleID="ce19"><Data ss:Type="Number">0</Data></Cell><Cell ss:StyleID="ce19"><Data ss:Type="Number">1</Data></Cell><Cell ss:StyleID="ce4"><Data ss:Type="Number">14</Data></Cell><Cell ss:StyleID="ce4"><Data ss:Type="Number">0</Data></Cell><Cell ss:StyleID="ce4"><Data ss:Type="Number">1</Data></Cell><Cell ss:StyleID="ce19"><Data ss:Type="String">-4.26</Data></Cell><Cell ss:StyleID="ce19"><Data ss:Type="String">3.96</Data></Cell><Cell ss:StyleID="ce4"><Data ss:Type="Number">3</Data></Cell><Cell ss:StyleID="ce4"><Data ss:Type="Number">1</Data></Cell><Cell ss:StyleID="ce4"><Data ss:Type="Number">97</Data></Cell><Cell ss:StyleID="ce4"><Data ss:Type="Number">53</Data></Cell><Cell ss:StyleID="ce4"><Data ss:Type="Number">125</Data></Cell><Cell ss:StyleID="ce4"><Data ss:Type="Number">75</Data></Cell><Cell ss:StyleID="ce4"><Data ss:Type="Number">135</Data></Cell><Cell ss:StyleID="ce4"><Data ss:Type="Number">122</Data></Cell><Cell ss:StyleID="ce4"><Data ss:Type="Number">107</Data></Cell><Cell ss:StyleID="ce4"><Data ss:Type="Number">48</Data></Cell><Cell ss:StyleID="ce4"><Data ss:Type="Number">69</Data></Cell><Cell ss:StyleID="ce4"><Data ss:Type="Number">131</Data></Cell><Cell ss:StyleID="ce4"><Data ss:Type="Number">170</Data></Cell><Cell ss:StyleID="ce4"><Data ss:Type="Number">104</Data></Cell><Cell ss:StyleID="ce4"><Data ss:Type="Number">49</Data></Cell><Cell ss:StyleID="ce4"><Data ss:Type="Number">44</Data></Cell><Cell ss:StyleID="ce4"><Data ss:Type="Number">66</Data></Cell><Cell ss:StyleID="ce4"><Data ss:Type="Number">125</Data></Cell><Cell ss:StyleID="ce4"><Data ss:Type="Number">129</Data></Cell><Cell ss:StyleID="ce19"><Data ss:Type="String">-0.78</Data></Cell><Cell ss:StyleID="ce19"><Data ss:Type="String">2.73</Data></Cell><Cell ss:StyleID="ce4"><Data ss:Type="Number">0</Data></Cell><Cell ss:StyleID="ce4"><Data ss:Type="Number">0</Data></Cell><Cell ss:StyleID="ce4"><Data ss:Type="Number">93</Data></Cell><Cell ss:StyleID="ce19"><Data ss:Type="String">1.45</Data></Cell><Cell ss:StyleID="ce19"><Data ss:Type="String">2.16</Data></Cell><Cell ss:StyleID="ce19"><Data ss:Type="String">0.33</Data></Cell><Cell ss:StyleID="ce19"><Data ss:Type="String">0.56</Data></Cell><Cell ss:StyleID="ce19"><Data ss:Type="String">0.58</Data></Cell><Cell ss:StyleID="ce19"><Data ss:Type="String">0.152</Data></Cell><Cell ss:StyleID="ce24"><Data ss:Type="Number">2</Data></Cell><Cell ss:StyleID="ce24"><Data ss:Type="Number">1</Data></Cell><Cell ss:StyleID="ce24"><Data ss:Type="Number">3</Data></Cell><Cell ss:StyleID="ce4"><Data ss:Type="Number">6</Data></Cell><Cell ss:StyleID="ce26"><Data ss:Type="Number">2</Data></Cell><Cell ss:StyleID="ce26"><Data ss:Type="Number">5</Data></Cell><Cell ss:StyleID="ce26"><Data ss:Type="Number">3</Data></Cell><Cell ss:StyleID="ce4"><Data ss:Type="Number">10</Data></Cell><Cell ss:StyleID="ce4"><Data ss:Type="Number">22</Data></Cell><Cell ss:StyleID="ce4"><Data ss:Type="Number">25</Data></Cell><Cell ss:StyleID="ce4"><Data ss:Type="Number">19</Data></Cell><Cell ss:StyleID="ce4"><Data ss:Type="Number">18</Data></Cell><Cell ss:StyleID="ce4"><Data ss:Type="Number">13</Data></Cell><Cell ss:StyleID="ce4"><Data ss:Type="Number">24</Data></Cell><Cell ss:StyleID="ce4"><Data ss:Type="Number">22</Data></Cell><Cell ss:StyleID="ce4"><Data ss:Type="Number">25</Data></Cell><Cell ss:StyleID="ce4"><Data ss:Type="Number">22</Data></Cell><Cell ss:StyleID="ce4"><Data ss:Type="Number">23</Data></Cell><Cell ss:StyleID="ce4"><Data ss:Type="Number">17</Data></Cell><Cell ss:StyleID="ce4"><Data ss:Type="Number">14</Data></Cell><Cell ss:StyleID="ce4"><Data ss:Type="Number">25</Data></Cell><Cell ss:StyleID="ce4"><Data ss:Type="Number">27</Data></Cell><Cell ss:StyleID="ce4"><Data ss:Type="Number">28</Data></Cell><Cell ss:StyleID="ce4"><Data ss:Type="Number">27</Data></Cell><Cell ss:StyleID="ce4"><Data ss:Type="Number">26</Data></Cell><Cell ss:StyleID="ce4"><Data ss:Type="Number">24</Data></Cell><Cell ss:StyleID="ce4"><Data ss:Type="Number">23</Data></Cell><Cell ss:StyleID="ce4"><Data ss:Type="Number">15</Data></Cell><Cell ss:StyleID="ce4"><Data ss:Type="Number">22</Data></Cell><Cell ss:StyleID="ce4"><Data ss:Type="Number">29</Data></Cell><Cell ss:StyleID="ce4"><Data ss:Type="Number">29</Data></Cell><Cell ss:StyleID="ce4"><Data ss:Type="Number">30</Data></Cell><Cell ss:StyleID="ce4"><Data ss:Type="Number">29</Data></Cell><Cell ss:StyleID="ce4"><Data ss:Type="Number">26</Data></Cell><Cell ss:StyleID="ce4"><Data ss:Type="Number">19</Data></Cell><Cell ss:StyleID="ce4"><Data ss:Type="Number">28</Data></Cell><Cell ss:StyleID="ce4"><Data ss:Type="Number">32</Data></Cell><Cell ss:StyleID="ce4"><Data ss:Type="Number">30</Data></Cell><Cell ss:StyleID="ce4"><Data ss:Type="Number">29</Data></Cell><Cell ss:StyleID="ce4"><Data ss:Type="Number">29</Data></Cell><Cell ss:StyleID="ce4"><Data ss:Type="Number">31</Data></Cell><Cell ss:StyleID="ce4"><Data ss:Type="Number">25</Data></Cell><Cell ss:StyleID="ce4"><Data ss:Type="Number">22</Data></Cell><Cell ss:StyleID="ce4"><Data ss:Type="Number">30</Data></Cell><Cell ss:StyleID="ce4"><Data ss:Type="Number">31</Data></Cell><Cell ss:StyleID="ce4"><Data ss:Type="Number">30</Data></Cell><Cell ss:StyleID="ce4"><Data ss:Type="Number">32</Data></Cell><Cell ss:StyleID="ce4"><Data ss:Type="Number">29</Data></Cell><Cell ss:StyleID="ce4"><Data ss:Type="Number">31</Data></Cell><Cell ss:StyleID="ce4"><Data ss:Type="Number">27</Data></Cell><Cell ss:StyleID="ce4"><Data ss:Type="Number">23</Data></Cell><Cell ss:StyleID="ce4"><Data ss:Type="Number">27</Data></Cell><Cell ss:StyleID="ce4"><Data ss:Type="Number">28</Data></Cell><Cell ss:StyleID="ce4"><Data ss:Type="Number">25</Data></Cell><Cell ss:StyleID="ce4"><Data ss:Type="Number">28</Data></Cell><Cell ss:StyleID="ce4"><Data ss:Type="Number">30</Data></Cell><Cell ss:StyleID="ce4"><Data ss:Type="Number">19</Data></Cell><Cell ss:StyleID="ce4"><Data ss:Type="Number">25</Data></Cell><Cell ss:StyleID="ce4"><Data ss:Type="Number">28</Data></Cell><Cell ss:StyleID="ce4"><Data ss:Type="Number">28</Data></Cell><Cell ss:Index="1024" ss:StyleID="ce19"/></Row><Row ss:Index="57" ss:AutoFitHeight="0" ss:Height="15.7606"><Cell ss:StyleID="ce4"><Data ss:Type="Number">0</Data></Cell><Cell ss:StyleID="ce4"><Data ss:Type="Number">65</Data></Cell><Cell ss:StyleID="ce4"><Data ss:Type="Number">1</Data></Cell><Cell ss:StyleID="ce4"><Data ss:Type="Number">1</Data></Cell><Cell ss:StyleID="ce19"><Data ss:Type="Number">0</Data></Cell><Cell ss:StyleID="ce19"><Data ss:Type="Number">1</Data></Cell><Cell ss:StyleID="ce4"><Data ss:Type="Number">16</Data></Cell><Cell ss:StyleID="ce4"><Data ss:Type="Number">0</Data></Cell><Cell ss:StyleID="ce4"><Data ss:Type="Number">1</Data></Cell><Cell ss:StyleID="ce19"><Data ss:Type="String">-3.78</Data></Cell><Cell ss:StyleID="ce19"><Data ss:Type="String">2.7</Data></Cell><Cell ss:StyleID="ce4"><Data ss:Type="Number">2</Data></Cell><Cell ss:StyleID="ce4"><Data ss:Type="Number">0</Data></Cell><Cell ss:StyleID="ce4"><Data ss:Type="Number">87</Data></Cell><Cell ss:StyleID="ce4"><Data ss:Type="Number">55</Data></Cell><Cell ss:StyleID="ce4"><Data ss:Type="Number">107</Data></Cell><Cell ss:StyleID="ce4"><Data ss:Type="Number">68</Data></Cell><Cell ss:StyleID="ce4"><Data ss:Type="Number">120</Data></Cell><Cell ss:StyleID="ce4"><Data ss:Type="Number">114</Data></Cell><Cell ss:StyleID="ce4"><Data ss:Type="Number">77</Data></Cell><Cell ss:StyleID="ce4"><Data ss:Type="Number">51</Data></Cell><Cell ss:StyleID="ce4"><Data ss:Type="Number">74</Data></Cell><Cell ss:StyleID="ce4"><Data ss:Type="Number">97</Data></Cell><Cell ss:StyleID="ce4"><Data ss:Type="Number">125</Data></Cell><Cell ss:StyleID="ce4"><Data ss:Type="Number">137</Data></Cell><Cell ss:StyleID="ce4"><Data ss:Type="Number">50</Data></Cell><Cell ss:StyleID="ce4"><Data ss:Type="Number">47</Data></Cell><Cell ss:StyleID="ce4"><Data ss:Type="Number">68</Data></Cell><Cell ss:StyleID="ce4"><Data ss:Type="Number">109</Data></Cell><Cell ss:StyleID="ce4"><Data ss:Type="Number">99</Data></Cell><Cell ss:StyleID="ce19"><Data ss:Type="String">1.75</Data></Cell><Cell ss:StyleID="ce19"><Data ss:Type="String">3.89</Data></Cell><Cell ss:StyleID="ce4"><Data ss:Type="Number">0</Data></Cell><Cell ss:StyleID="ce4"><Data ss:Type="Number">0</Data></Cell><Cell ss:StyleID="ce4"><Data ss:Type="Number">87</Data></Cell><Cell ss:StyleID="ce19"><Data ss:Type="String">1.23</Data></Cell><Cell ss:StyleID="ce19"><Data ss:Type="String">1.96</Data></Cell><Cell ss:StyleID="ce19"><Data ss:Type="String">0.37</Data></Cell><Cell ss:StyleID="ce19"><Data ss:Type="String">0.61</Data></Cell><Cell ss:StyleID="ce19"><Data ss:Type="String">0.54</Data></Cell><Cell ss:StyleID="ce19"><Data ss:Type="String">0.151</Data></Cell><Cell ss:StyleID="ce24"><Data ss:Type="Number">1</Data></Cell><Cell ss:StyleID="ce24"><Data ss:Type="Number">2</Data></Cell><Cell ss:StyleID="ce24"><Data ss:Type="Number">3</Data></Cell><Cell ss:StyleID="ce4"><Data ss:Type="Number">6</Data></Cell><Cell ss:StyleID="ce24"><Data ss:Type="Number">2</Data></Cell><Cell ss:StyleID="ce24"><Data ss:Type="Number">2</Data></Cell><Cell ss:StyleID="ce24"><Data ss:Type="Number">3</Data></Cell><Cell ss:StyleID="ce4"><Data ss:Type="Number">7</Data></Cell><Cell ss:StyleID="ce4"><Data ss:Type="Number">21</Data></Cell><Cell ss:StyleID="ce4"><Data ss:Type="Number">19</Data></Cell><Cell ss:StyleID="ce4"><Data ss:Type="Number">13</Data></Cell><Cell ss:StyleID="ce4"><Data ss:Type="Number">12</Data></Cell><Cell ss:StyleID="ce4"><Data ss:Type="Number">22</Data></Cell><Cell ss:StyleID="ce4"><Data ss:Type="Number">23</Data></Cell><Cell ss:StyleID="ce4"><Data ss:Type="Number">26</Data></Cell><Cell ss:StyleID="ce4"><Data ss:Type="Number">22</Data></Cell><Cell ss:StyleID="ce4"><Data ss:Type="Number">23</Data></Cell><Cell ss:StyleID="ce4"><Data ss:Type="Number">22</Data></Cell><Cell ss:StyleID="ce4"><Data ss:Type="Number">22</Data></Cell><Cell ss:StyleID="ce4"><Data ss:Type="Number">25</Data></Cell><Cell ss:StyleID="ce4"><Data ss:Type="Number">26</Data></Cell><Cell ss:StyleID="ce4"><Data ss:Type="Number">27</Data></Cell><Cell ss:StyleID="ce4"><Data ss:Type="Number">24</Data></Cell><Cell ss:StyleID="ce4"><Data ss:Type="Number">26</Data></Cell><Cell ss:StyleID="ce4"><Data ss:Type="Number">25</Data></Cell><Cell ss:StyleID="ce4"><Data ss:Type="Number">24</Data></Cell><Cell ss:StyleID="ce4"><Data ss:Type="Number">23</Data></Cell><Cell ss:StyleID="ce4"><Data ss:Type="Number">23</Data></Cell><Cell ss:StyleID="ce4"><Data ss:Type="Number">28</Data></Cell><Cell ss:StyleID="ce4"><Data ss:Type="Number">29</Data></Cell><Cell ss:StyleID="ce4"><Data ss:Type="Number">28</Data></Cell><Cell ss:StyleID="ce4"><Data ss:Type="Number">26</Data></Cell><Cell ss:StyleID="ce4"><Data ss:Type="Number">28</Data></Cell><Cell ss:StyleID="ce4"><Data ss:Type="Number">24</Data></Cell><Cell ss:StyleID="ce4"><Data ss:Type="Number">24</Data></Cell><Cell ss:StyleID="ce4"><Data ss:Type="Number">28</Data></Cell><Cell ss:StyleID="ce4"><Data ss:Type="Number">31</Data></Cell><Cell ss:StyleID="ce4"><Data ss:Type="Number">30</Data></Cell><Cell ss:StyleID="ce4"><Data ss:Type="Number">31</Data></Cell><Cell ss:StyleID="ce4"><Data ss:Type="Number">29</Data></Cell><Cell ss:StyleID="ce4"><Data ss:Type="Number">27</Data></Cell><Cell ss:StyleID="ce4"><Data ss:Type="Number">18</Data></Cell><Cell ss:StyleID="ce4"><Data ss:Type="Number">25</Data></Cell><Cell ss:StyleID="ce4"><Data ss:Type="Number">30</Data></Cell><Cell ss:StyleID="ce4"><Data ss:Type="Number">29</Data></Cell><Cell ss:StyleID="ce4"><Data ss:Type="Number">31</Data></Cell><Cell ss:StyleID="ce4"><Data ss:Type="Number">27</Data></Cell><Cell ss:StyleID="ce4"><Data ss:Type="Number">26</Data></Cell><Cell ss:StyleID="ce4"><Data ss:Type="Number">28</Data></Cell><Cell ss:StyleID="ce4"><Data ss:Type="Number">22</Data></Cell><Cell ss:StyleID="ce4"><Data ss:Type="Number">27</Data></Cell><Cell ss:StyleID="ce4"><Data ss:Type="Number">29</Data></Cell><Cell ss:StyleID="ce4"><Data ss:Type="Number">28</Data></Cell><Cell ss:StyleID="ce4"><Data ss:Type="Number">26</Data></Cell><Cell ss:StyleID="ce4"><Data ss:Type="Number">28</Data></Cell><Cell ss:StyleID="ce4"><Data ss:Type="Number">30</Data></Cell><Cell ss:StyleID="ce4"><Data ss:Type="Number">28</Data></Cell><Cell ss:StyleID="ce4"><Data ss:Type="Number">27</Data></Cell><Cell ss:StyleID="ce4"><Data ss:Type="Number">25</Data></Cell><Cell ss:StyleID="ce4"><Data ss:Type="Number">29</Data></Cell><Cell ss:Index="1024" ss:StyleID="ce19"/></Row><Row ss:AutoFitHeight="0" ss:Height="15.7606"><Cell ss:StyleID="ce4"><Data ss:Type="Number">1</Data></Cell><Cell ss:StyleID="ce4"><Data ss:Type="Number">43</Data></Cell><Cell ss:StyleID="ce4"><Data ss:Type="Number">2</Data></Cell><Cell ss:StyleID="ce4"><Data ss:Type="Number">1</Data></Cell><Cell ss:StyleID="ce19"><Data ss:Type="String">0.1</Data></Cell><Cell ss:StyleID="ce19"><Data ss:Type="String">-0.75</Data></Cell><Cell ss:StyleID="ce4"><Data ss:Type="Number">15</Data></Cell><Cell ss:StyleID="ce4"><Data ss:Type="Number">1</Data></Cell><Cell ss:StyleID="ce4"><Data ss:Type="Number">1</Data></Cell><Cell ss:StyleID="ce19"><Data ss:Type="String">-2.78</Data></Cell><Cell ss:StyleID="ce19"><Data ss:Type="String">2.12</Data></Cell><Cell ss:StyleID="ce4"><Data ss:Type="Number">2</Data></Cell><Cell ss:StyleID="ce4"><Data ss:Type="Number">1</Data></Cell><Cell ss:StyleID="ce4"><Data ss:Type="Number">84</Data></Cell><Cell ss:StyleID="ce4"><Data ss:Type="Number">51</Data></Cell><Cell ss:StyleID="ce4"><Data ss:Type="Number">112</Data></Cell><Cell ss:StyleID="ce4"><Data ss:Type="Number">69</Data></Cell><Cell ss:StyleID="ce4"><Data ss:Type="Number">106</Data></Cell><Cell ss:StyleID="ce4"><Data ss:Type="Number">104</Data></Cell><Cell ss:StyleID="ce4"><Data ss:Type="Number">91</Data></Cell><Cell ss:StyleID="ce4"><Data ss:Type="Number">55</Data></Cell><Cell ss:StyleID="ce4"><Data ss:Type="Number">60</Data></Cell><Cell ss:StyleID="ce4"><Data ss:Type="Number">94</Data></Cell><Cell ss:StyleID="ce4"><Data ss:Type="Number">124</Data></Cell><Cell ss:StyleID="ce4"><Data ss:Type="Number">101</Data></Cell><Cell ss:StyleID="ce4"><Data ss:Type="Number">55</Data></Cell><Cell ss:StyleID="ce4"><Data ss:Type="Number">41</Data></Cell><Cell ss:StyleID="ce4"><Data ss:Type="Number">56</Data></Cell><Cell ss:StyleID="ce4"><Data ss:Type="Number">98</Data></Cell><Cell ss:StyleID="ce4"><Data ss:Type="Number">133</Data></Cell><Cell ss:StyleID="ce19"><Data ss:Type="String">-5.94</Data></Cell><Cell ss:StyleID="ce19"><Data ss:Type="String">3.7</Data></Cell><Cell ss:StyleID="ce4"><Data ss:Type="Number">1</Data></Cell><Cell ss:StyleID="ce4"><Data ss:Type="Number">0</Data></Cell><Cell ss:StyleID="ce4"><Data ss:Type="Number">92</Data></Cell><Cell ss:StyleID="ce19"><Data ss:Type="String">1.31</Data></Cell><Cell ss:StyleID="ce19"><Data ss:Type="String">2.45</Data></Cell><Cell ss:StyleID="ce19"><Data ss:Type="String">0.47</Data></Cell><Cell ss:StyleID="ce19"><Data ss:Type="String">0.67</Data></Cell><Cell ss:StyleID="ce19"><Data ss:Type="String">0.61</Data></Cell><Cell ss:StyleID="ce19"><Data ss:Type="String">0.302</Data></Cell><Cell ss:StyleID="ce22"><Data ss:Type="Number">1</Data></Cell><Cell ss:StyleID="ce22"><Data ss:Type="Number">4</Data></Cell><Cell ss:StyleID="ce22"><Data ss:Type="Number">2</Data></Cell><Cell ss:StyleID="ce4"><Data ss:Type="Number">7</Data></Cell><Cell ss:StyleID="ce27"><Data ss:Type="Number">3</Data></Cell><Cell ss:StyleID="ce29"><Data ss:Type="Number">4</Data></Cell><Cell ss:StyleID="ce30"><Data ss:Type="Number">2</Data></Cell><Cell ss:StyleID="ce4"><Data ss:Type="Number">9</Data></Cell><Cell ss:StyleID="ce4"><Data ss:Type="Number">25</Data></Cell><Cell ss:StyleID="ce4"><Data ss:Type="Number">26</Data></Cell><Cell ss:StyleID="ce4"><Data ss:Type="Number">16</Data></Cell><Cell ss:StyleID="ce4"><Data ss:Type="Number">23</Data></Cell><Cell ss:StyleID="ce4"><Data ss:Type="Number">28</Data></Cell><Cell ss:StyleID="ce4"><Data ss:Type="Number">30</Data></Cell><Cell ss:StyleID="ce4"><Data ss:Type="Number">27</Data></Cell><Cell ss:StyleID="ce4"><Data ss:Type="Number">23</Data></Cell><Cell ss:StyleID="ce4"><Data ss:Type="Number">26</Data></Cell><Cell ss:StyleID="ce4"><Data ss:Type="Number">25</Data></Cell><Cell ss:StyleID="ce4"><Data ss:Type="Number">28</Data></Cell><Cell ss:StyleID="ce4"><Data ss:Type="Number">30</Data></Cell><Cell ss:StyleID="ce4"><Data ss:Type="Number">28</Data></Cell><Cell ss:StyleID="ce4"><Data ss:Type="Number">30</Data></Cell><Cell ss:StyleID="ce4"><Data ss:Type="Number">28</Data></Cell><Cell ss:StyleID="ce4"><Data ss:Type="Number">29</Data></Cell><Cell ss:StyleID="ce4"><Data ss:Type="Number">24</Data></Cell><Cell ss:StyleID="ce4"><Data ss:Type="Number">21</Data></Cell><Cell ss:StyleID="ce4"><Data ss:Type="Number">27</Data></Cell><Cell ss:StyleID="ce4"><Data ss:Type="Number">27</Data></Cell><Cell ss:StyleID="ce4"><Data ss:Type="Number">30</Data></Cell><Cell ss:StyleID="ce4"><Data ss:Type="Number">29</Data></Cell><Cell ss:StyleID="ce4"><Data ss:Type="Number">32</Data></Cell><Cell ss:StyleID="ce4"><Data ss:Type="Number">30</Data></Cell><Cell ss:StyleID="ce4"><Data ss:Type="Number">29</Data></Cell><Cell ss:StyleID="ce4"><Data ss:Type="Number">23</Data></Cell><Cell ss:StyleID="ce4"><Data ss:Type="Number">24</Data></Cell><Cell ss:StyleID="ce4"><Data ss:Type="Number">26</Data></Cell><Cell ss:StyleID="ce4"><Data ss:Type="Number">30</Data></Cell><Cell ss:StyleID="ce4"><Data ss:Type="Number">31</Data></Cell><Cell ss:StyleID="ce4"><Data ss:Type="Number">31</Data></Cell><Cell ss:StyleID="ce4"><Data ss:Type="Number">31</Data></Cell><Cell ss:StyleID="ce4"><Data ss:Type="Number">30</Data></Cell><Cell ss:StyleID="ce4"><Data ss:Type="Number">27</Data></Cell><Cell ss:StyleID="ce4"><Data ss:Type="Number">26</Data></Cell><Cell ss:StyleID="ce4"><Data ss:Type="Number">28</Data></Cell><Cell ss:StyleID="ce4"><Data ss:Type="Number">32</Data></Cell><Cell ss:StyleID="ce4"><Data ss:Type="Number">29</Data></Cell><Cell ss:StyleID="ce4"><Data ss:Type="Number">30</Data></Cell><Cell ss:StyleID="ce4"><Data ss:Type="Number">31</Data></Cell><Cell ss:StyleID="ce4"><Data ss:Type="Number">28</Data></Cell><Cell ss:StyleID="ce4"><Data ss:Type="Number">28</Data></Cell><Cell ss:StyleID="ce4"><Data ss:Type="Number">26</Data></Cell><Cell ss:StyleID="ce4"><Data ss:Type="Number">31</Data></Cell><Cell ss:StyleID="ce4"><Data ss:Type="Number">31</Data></Cell><Cell ss:StyleID="ce4"><Data ss:Type="Number">31</Data></Cell><Cell ss:StyleID="ce4"><Data ss:Type="Number">30</Data></Cell><Cell ss:StyleID="ce4"><Data ss:Type="Number">29</Data></Cell><Cell ss:StyleID="ce4"><Data ss:Type="Number">26</Data></Cell><Cell ss:StyleID="ce4"><Data ss:Type="Number">31</Data></Cell><Cell ss:StyleID="ce4"><Data ss:Type="Number">29</Data></Cell><Cell ss:StyleID="ce4"><Data ss:Type="Number">28</Data></Cell><Cell ss:Index="1024" ss:StyleID="ce19"/></Row><Row ss:AutoFitHeight="0" ss:Height="15.7606"><Cell ss:StyleID="ce4"><Data ss:Type="Number">1</Data></Cell><Cell ss:StyleID="ce4"><Data ss:Type="Number">46</Data></Cell><Cell ss:StyleID="ce4"><Data ss:Type="Number">1</Data></Cell><Cell ss:StyleID="ce4"><Data ss:Type="Number">1</Data></Cell><Cell ss:StyleID="ce19"><Data ss:Type="Number">0</Data></Cell><Cell ss:StyleID="ce19"><Data ss:Type="String">-0.75</Data></Cell><Cell ss:StyleID="ce4"><Data ss:Type="Number">16</Data></Cell><Cell ss:StyleID="ce4"><Data ss:Type="Number">3</Data></Cell><Cell ss:StyleID="ce4"><Data ss:Type="Number">2</Data></Cell><Cell ss:StyleID="ce19"><Data ss:Type="String">-8.01</Data></Cell><Cell ss:StyleID="ce19"><Data ss:Type="String">6.64</Data></Cell><Cell ss:StyleID="ce4"><Data ss:Type="Number">3</Data></Cell><Cell ss:StyleID="ce4"><Data ss:Type="Number">1</Data></Cell><Cell ss:StyleID="ce4"><Data ss:Type="Number">52</Data></Cell><Cell ss:StyleID="ce4"><Data ss:Type="Number">44</Data></Cell><Cell ss:StyleID="ce4"><Data ss:Type="Number">64</Data></Cell><Cell ss:StyleID="ce4"><Data ss:Type="Number">44</Data></Cell><Cell ss:StyleID="ce4"><Data ss:Type="Number">56</Data></Cell><Cell ss:StyleID="ce4"><Data ss:Type="Number">58</Data></Cell><Cell ss:StyleID="ce4"><Data ss:Type="Number">58</Data></Cell><Cell ss:StyleID="ce4"><Data ss:Type="Number">40</Data></Cell><Cell ss:StyleID="ce4"><Data ss:Type="Number">36</Data></Cell><Cell ss:StyleID="ce4"><Data ss:Type="Number">53</Data></Cell><Cell ss:StyleID="ce4"><Data ss:Type="Number">69</Data></Cell><Cell ss:StyleID="ce4"><Data ss:Type="Number">45</Data></Cell><Cell ss:StyleID="ce4"><Data ss:Type="Number">41</Data></Cell><Cell ss:StyleID="ce4"><Data ss:Type="Number">46</Data></Cell><Cell ss:StyleID="ce4"><Data ss:Type="Number">47</Data></Cell><Cell ss:StyleID="ce4"><Data ss:Type="Number">61</Data></Cell><Cell ss:StyleID="ce4"><Data ss:Type="Number">72</Data></Cell><Cell ss:StyleID="ce19"><Data ss:Type="String">-7.11</Data></Cell><Cell ss:StyleID="ce19"><Data ss:Type="String">7.86</Data></Cell><Cell ss:StyleID="ce4"><Data ss:Type="Number">1</Data></Cell><Cell ss:StyleID="ce4"><Data ss:Type="Number">1</Data></Cell><Cell ss:StyleID="ce4"><Data ss:Type="Number">30</Data></Cell><Cell ss:StyleID="ce19"><Data ss:Type="String">0.86</Data></Cell><Cell ss:StyleID="ce19"><Data ss:Type="String">2.6</Data></Cell><Cell ss:StyleID="ce19"><Data ss:Type="String">0.67</Data></Cell><Cell ss:StyleID="ce19"><Data ss:Type="String">0.8</Data></Cell><Cell ss:StyleID="ce19"><Data ss:Type="String">0.76</Data></Cell><Cell ss:StyleID="ce19"><Data ss:Type="String">0.595</Data></Cell><Cell ss:StyleID="ce22"><Data ss:Type="Number">5</Data></Cell><Cell ss:StyleID="ce22"><Data ss:Type="Number">5</Data></Cell><Cell ss:StyleID="ce22"><Data ss:Type="Number">5</Data></Cell><Cell ss:StyleID="ce4"><Data ss:Type="Number">15</Data></Cell><Cell ss:StyleID="ce4"><Data ss:Type="Number">5</Data></Cell><Cell ss:StyleID="ce4"><Data ss:Type="Number">5</Data></Cell><Cell ss:StyleID="ce4"><Data ss:Type="Number">3</Data></Cell><Cell ss:StyleID="ce4"><Data ss:Type="Number">13</Data></Cell><Cell ss:StyleID="ce4"><Data ss:Type="Number">16</Data></Cell><Cell ss:StyleID="ce4"><Data ss:Type="Number">8</Data></Cell><Cell ss:StyleID="ce4"><Data ss:Type="Number">21</Data></Cell><Cell ss:StyleID="ce4"><Data ss:Type="Number">27</Data></Cell><Cell ss:StyleID="ce4"><Data ss:Type="Number">17</Data></Cell><Cell ss:StyleID="ce4"><Data ss:Type="Number">11</Data></Cell><Cell ss:StyleID="ce4"><Data ss:Type="Number">15</Data></Cell><Cell ss:StyleID="ce4"><Data ss:Type="Number">17</Data></Cell><Cell ss:StyleID="ce4"><Data ss:Type="Number">28</Data></Cell><Cell ss:StyleID="ce4"><Data ss:Type="Number">25</Data></Cell><Cell ss:StyleID="ce4"><Data ss:Type="Number">7</Data></Cell><Cell ss:StyleID="ce4"><Data ss:Type="Number">12</Data></Cell><Cell ss:StyleID="ce4"><Data ss:Type="Number">12</Data></Cell><Cell ss:StyleID="ce4"><Data ss:Type="Number">15</Data></Cell><Cell ss:StyleID="ce4"><Data ss:Type="Number">17</Data></Cell><Cell ss:StyleID="ce4"><Data ss:Type="Number">21</Data></Cell><Cell ss:StyleID="ce4"><Data ss:Type="Number">30</Data></Cell><Cell ss:StyleID="ce4"><Data ss:Type="Number">24</Data></Cell><Cell ss:StyleID="ce4"><Data ss:Type="Number">12</Data></Cell><Cell ss:StyleID="ce4"><Data ss:Type="Number">12</Data></Cell><Cell ss:StyleID="ce4"><Data ss:Type="Number">17</Data></Cell><Cell ss:StyleID="ce4"><Data ss:Type="Number">28</Data></Cell><Cell ss:StyleID="ce4"><Data ss:Type="Number">31</Data></Cell><Cell ss:StyleID="ce4"><Data ss:Type="Number">33</Data></Cell><Cell ss:StyleID="ce4"><Data ss:Type="Number">30</Data></Cell><Cell ss:StyleID="ce4"><Data ss:Type="Number">30</Data></Cell><Cell ss:StyleID="ce4"><Data ss:Type="Number">23</Data></Cell><Cell ss:StyleID="ce4"><Data ss:Type="Number">26</Data></Cell><Cell ss:StyleID="ce4"><Data ss:Type="Number">29</Data></Cell><Cell ss:StyleID="ce4"><Data ss:Type="Number">30</Data></Cell><Cell ss:StyleID="ce4"><Data ss:Type="Number">31</Data></Cell><Cell ss:StyleID="ce4"><Data ss:Type="Number">32</Data></Cell><Cell ss:StyleID="ce4"><Data ss:Type="Number">29</Data></Cell><Cell ss:StyleID="ce4"><Data ss:Type="Number">25</Data></Cell><Cell ss:StyleID="ce4"><Data ss:Type="Number">19</Data></Cell><Cell ss:StyleID="ce4"><Data ss:Type="Number">28</Data></Cell><Cell ss:StyleID="ce4"><Data ss:Type="Number">25</Data></Cell><Cell ss:StyleID="ce4"><Data ss:Type="Number">26</Data></Cell><Cell ss:StyleID="ce4"><Data ss:Type="Number">26</Data></Cell><Cell ss:StyleID="ce4"><Data ss:Type="Number">27</Data></Cell><Cell ss:StyleID="ce4"><Data ss:Type="Number">25</Data></Cell><Cell ss:StyleID="ce4"><Data ss:Type="Number">25</Data></Cell><Cell ss:StyleID="ce4"><Data ss:Type="Number">28</Data></Cell><Cell ss:StyleID="ce4"><Data ss:Type="Number">28</Data></Cell><Cell ss:StyleID="ce4"><Data ss:Type="Number">26</Data></Cell><Cell ss:StyleID="ce4"><Data ss:Type="Number">25</Data></Cell><Cell ss:StyleID="ce4"><Data ss:Type="Number">26</Data></Cell><Cell ss:StyleID="ce4"><Data ss:Type="Number">18</Data></Cell><Cell ss:StyleID="ce4"><Data ss:Type="Number">18</Data></Cell><Cell ss:StyleID="ce4"><Data ss:Type="Number">19</Data></Cell><Cell ss:StyleID="ce4"><Data ss:Type="Number">18</Data></Cell><Cell ss:StyleID="ce4"><Data ss:Type="Number">13</Data></Cell><Cell ss:Index="1024" ss:StyleID="ce19"/></Row><Row ss:AutoFitHeight="0" ss:Height="15.7606"><Cell ss:StyleID="ce4"><Data ss:Type="Number">0</Data></Cell><Cell ss:StyleID="ce4"><Data ss:Type="Number">50</Data></Cell><Cell ss:StyleID="ce4"><Data ss:Type="Number">1</Data></Cell><Cell ss:StyleID="ce4"><Data ss:Type="Number">1</Data></Cell><Cell ss:StyleID="ce19"><Data ss:Type="Number">0</Data></Cell><Cell ss:StyleID="ce19"><Data ss:Type="String">0.5</Data></Cell><Cell ss:StyleID="ce4"><Data ss:Type="Number">12</Data></Cell><Cell ss:StyleID="ce4"><Data ss:Type="Number">0</Data></Cell><Cell ss:StyleID="ce4"><Data ss:Type="Number">1</Data></Cell><Cell ss:StyleID="ce19"><Data ss:Type="String">-0.15</Data></Cell><Cell ss:StyleID="ce19"><Data ss:Type="String">1.22</Data></Cell><Cell ss:StyleID="ce4"><Data ss:Type="Number">1</Data></Cell><Cell ss:StyleID="ce4"><Data ss:Type="Number">0</Data></Cell><Cell ss:StyleID="ce4"><Data ss:Type="Number">102</Data></Cell><Cell ss:StyleID="ce4"><Data ss:Type="Number">73</Data></Cell><Cell ss:StyleID="ce4"><Data ss:Type="Number">140</Data></Cell><Cell ss:StyleID="ce4"><Data ss:Type="Number">63</Data></Cell><Cell ss:StyleID="ce4"><Data ss:Type="Number">133</Data></Cell><Cell ss:StyleID="ce4"><Data ss:Type="Number">117</Data></Cell><Cell ss:StyleID="ce4"><Data ss:Type="Number">84</Data></Cell><Cell ss:StyleID="ce4"><Data ss:Type="Number">57</Data></Cell><Cell ss:StyleID="ce4"><Data ss:Type="Number">47</Data></Cell><Cell ss:StyleID="ce4"><Data ss:Type="Number">100</Data></Cell><Cell ss:StyleID="ce4"><Data ss:Type="Number">172</Data></Cell><Cell ss:StyleID="ce4"><Data ss:Type="Number">126</Data></Cell><Cell ss:StyleID="ce4"><Data ss:Type="Number">60</Data></Cell><Cell ss:StyleID="ce4"><Data ss:Type="Number">66</Data></Cell><Cell ss:StyleID="ce4"><Data ss:Type="Number">93</Data></Cell><Cell ss:StyleID="ce4"><Data ss:Type="Number">156</Data></Cell><Cell ss:StyleID="ce4"><Data ss:Type="Number">147</Data></Cell><Cell ss:StyleID="ce19"><Data ss:Type="String">3.16</Data></Cell><Cell ss:StyleID="ce19"><Data ss:Type="String">2.71</Data></Cell><Cell ss:StyleID="ce4"><Data ss:Type="Number">0</Data></Cell><Cell ss:StyleID="ce4"><Data ss:Type="Number">0</Data></Cell><Cell ss:StyleID="ce4"><Data ss:Type="Number">95</Data></Cell><Cell ss:StyleID="ce19"><Data ss:Type="String">1.17</Data></Cell><Cell ss:StyleID="ce19"><Data ss:Type="String">2.01</Data></Cell><Cell ss:StyleID="ce19"><Data ss:Type="String">0.42</Data></Cell><Cell ss:StyleID="ce19"><Data ss:Type="String">0.64</Data></Cell><Cell ss:StyleID="ce19"><Data ss:Type="String">0.61</Data></Cell><Cell ss:StyleID="ce19"><Data ss:Type="String">0.145</Data></Cell><Cell ss:StyleID="ce24"><Data ss:Type="Number">1</Data></Cell><Cell ss:StyleID="ce24"><Data ss:Type="Number">1</Data></Cell><Cell ss:StyleID="ce24"><Data ss:Type="Number">1</Data></Cell><Cell ss:StyleID="ce4"><Data ss:Type="Number">3</Data></Cell><Cell ss:StyleID="ce4"><Data ss:Type="Number">1</Data></Cell><Cell ss:StyleID="ce4"><Data ss:Type="Number">1</Data></Cell><Cell ss:StyleID="ce4"><Data ss:Type="Number">2</Data></Cell><Cell ss:StyleID="ce4"><Data ss:Type="Number">4</Data></Cell><Cell ss:StyleID="ce4"><Data ss:Type="Number">29</Data></Cell><Cell ss:StyleID="ce4"><Data ss:Type="Number">28</Data></Cell><Cell ss:StyleID="ce4"><Data ss:Type="Number">23</Data></Cell><Cell ss:StyleID="ce4"><Data ss:Type="Number">25</Data></Cell><Cell ss:StyleID="ce4"><Data ss:Type="Number">28</Data></Cell><Cell ss:StyleID="ce4"><Data ss:Type="Number">28</Data></Cell><Cell ss:StyleID="ce4"><Data ss:Type="Number">28</Data></Cell><Cell ss:StyleID="ce4"><Data ss:Type="Number">29</Data></Cell><Cell ss:StyleID="ce4"><Data ss:Type="Number">28</Data></Cell><Cell ss:StyleID="ce4"><Data ss:Type="Number">30</Data></Cell><Cell ss:StyleID="ce4"><Data ss:Type="Number">29</Data></Cell><Cell ss:StyleID="ce4"><Data ss:Type="Number">30</Data></Cell><Cell ss:StyleID="ce4"><Data ss:Type="Number">31</Data></Cell><Cell ss:StyleID="ce4"><Data ss:Type="Number">30</Data></Cell><Cell ss:StyleID="ce4"><Data ss:Type="Number">30</Data></Cell><Cell ss:StyleID="ce4"><Data ss:Type="Number">31</Data></Cell><Cell ss:StyleID="ce4"><Data ss:Type="Number">30</Data></Cell><Cell ss:StyleID="ce4"><Data ss:Type="Number">30</Data></Cell><Cell ss:StyleID="ce4"><Data ss:Type="Number">27</Data></Cell><Cell ss:StyleID="ce4"><Data ss:Type="Number">28</Data></Cell><Cell ss:StyleID="ce4"><Data ss:Type="Number">30</Data></Cell><Cell ss:StyleID="ce4"><Data ss:Type="Number">31</Data></Cell><Cell ss:StyleID="ce4"><Data ss:Type="Number">33</Data></Cell><Cell ss:StyleID="ce4"><Data ss:Type="Number">32</Data></Cell><Cell ss:StyleID="ce4"><Data ss:Type="Number">32</Data></Cell><Cell ss:StyleID="ce4"><Data ss:Type="Number">33</Data></Cell><Cell ss:StyleID="ce4"><Data ss:Type="Number">26</Data></Cell><Cell ss:StyleID="ce4"><Data ss:Type="Number">30</Data></Cell><Cell ss:StyleID="ce4"><Data ss:Type="Number">31</Data></Cell><Cell ss:StyleID="ce4"><Data ss:Type="Number">32</Data></Cell><Cell ss:StyleID="ce4"><Data ss:Type="Number">33</Data></Cell><Cell ss:StyleID="ce4"><Data ss:Type="Number">33</Data></Cell><Cell ss:StyleID="ce4"><Data ss:Type="Number">35</Data></Cell><Cell ss:StyleID="ce4"><Data ss:Type="Number">30</Data></Cell><Cell ss:StyleID="ce4"><Data ss:Type="Number">31</Data></Cell><Cell ss:StyleID="ce4"><Data ss:Type="Number">32</Data></Cell><Cell ss:StyleID="ce4"><Data ss:Type="Number">32</Data></Cell><Cell ss:StyleID="ce4"><Data ss:Type="Number">32</Data></Cell><Cell ss:StyleID="ce4"><Data ss:Type="Number">32</Data></Cell><Cell ss:StyleID="ce4"><Data ss:Type="Number">31</Data></Cell><Cell ss:StyleID="ce4"><Data ss:Type="Number">32</Data></Cell><Cell ss:StyleID="ce4"><Data ss:Type="Number">31</Data></Cell><Cell ss:StyleID="ce4"><Data ss:Type="Number">31</Data></Cell><Cell ss:StyleID="ce4"><Data ss:Type="Number">31</Data></Cell><Cell ss:StyleID="ce4"><Data ss:Type="Number">32</Data></Cell><Cell ss:StyleID="ce4"><Data ss:Type="Number">31</Data></Cell><Cell ss:StyleID="ce4"><Data ss:Type="Number">32</Data></Cell><Cell ss:StyleID="ce4"><Data ss:Type="Number">30</Data></Cell><Cell ss:StyleID="ce4"><Data ss:Type="Number">28</Data></Cell><Cell ss:StyleID="ce4"><Data ss:Type="Number">30</Data></Cell><Cell ss:StyleID="ce4"><Data ss:Type="Number">29</Data></Cell><Cell ss:StyleID="ce4"><Data ss:Type="Number">32</Data></Cell><Cell ss:Index="1024" ss:StyleID="ce19"/></Row><Row ss:AutoFitHeight="0" ss:Height="15.7606"><Cell ss:StyleID="ce4"><Data ss:Type="Number">1</Data></Cell><Cell ss:StyleID="ce4"><Data ss:Type="Number">62</Data></Cell><Cell ss:StyleID="ce4"><Data ss:Type="Number">1</Data></Cell><Cell ss:StyleID="ce4"><Data ss:Type="Number">1</Data></Cell><Cell ss:StyleID="ce19"><Data ss:Type="String">0.2</Data></Cell><Cell ss:StyleID="ce19"><Data ss:Type="String">-0.25</Data></Cell><Cell ss:StyleID="ce4"><Data ss:Type="Number">12</Data></Cell><Cell ss:StyleID="ce4"><Data ss:Type="Number">2</Data></Cell><Cell ss:StyleID="ce4"><Data ss:Type="Number">2</Data></Cell><Cell ss:StyleID="ce19"><Data ss:Type="String">-12.16</Data></Cell><Cell ss:StyleID="ce19"><Data ss:Type="String">7.75</Data></Cell><Cell ss:StyleID="ce4"><Data ss:Type="Number">3</Data></Cell><Cell ss:StyleID="ce4"><Data ss:Type="Number">1</Data></Cell><Cell ss:StyleID="ce4"><Data ss:Type="Number">70</Data></Cell><Cell ss:StyleID="ce4"><Data ss:Type="Number">43</Data></Cell><Cell ss:StyleID="ce4"><Data ss:Type="Number">103</Data></Cell><Cell ss:StyleID="ce4"><Data ss:Type="Number">56</Data></Cell><Cell ss:StyleID="ce4"><Data ss:Type="Number">78</Data></Cell><Cell ss:StyleID="ce4"><Data ss:Type="Number">79</Data></Cell><Cell ss:StyleID="ce4"><Data ss:Type="Number">70</Data></Cell><Cell ss:StyleID="ce4"><Data ss:Type="Number">49</Data></Cell><Cell ss:StyleID="ce4"><Data ss:Type="Number">48</Data></Cell><Cell ss:StyleID="ce4"><Data ss:Type="Number">57</Data></Cell><Cell ss:StyleID="ce4"><Data ss:Type="Number">81</Data></Cell><Cell ss:StyleID="ce4"><Data ss:Type="Number">96</Data></Cell><Cell ss:StyleID="ce4"><Data ss:Type="Number">39</Data></Cell><Cell ss:StyleID="ce4"><Data ss:Type="Number">36</Data></Cell><Cell ss:StyleID="ce4"><Data ss:Type="Number">55</Data></Cell><Cell ss:StyleID="ce4"><Data ss:Type="Number">114</Data></Cell><Cell ss:StyleID="ce4"><Data ss:Type="Number">117</Data></Cell><Cell ss:StyleID="ce19"><Data ss:Type="String">-4.25</Data></Cell><Cell ss:StyleID="ce19"><Data ss:Type="String">7.01</Data></Cell><Cell ss:StyleID="ce4"><Data ss:Type="Number">1</Data></Cell><Cell ss:StyleID="ce4"><Data ss:Type="Number">1</Data></Cell><Cell ss:StyleID="ce4"><Data ss:Type="Number">88</Data></Cell><Cell ss:StyleID="ce19"><Data ss:Type="String">0.95</Data></Cell><Cell ss:StyleID="ce19"><Data ss:Type="String">2.14</Data></Cell><Cell ss:StyleID="ce19"><Data ss:Type="String">0.56</Data></Cell><Cell ss:StyleID="ce19"><Data ss:Type="String">0.73</Data></Cell><Cell ss:StyleID="ce19"><Data ss:Type="String">0.72</Data></Cell><Cell ss:StyleID="ce19"><Data ss:Type="String">0.292</Data></Cell><Cell ss:StyleID="ce22"><Data ss:Type="Number">5</Data></Cell><Cell ss:StyleID="ce22"><Data ss:Type="Number">5</Data></Cell><Cell ss:StyleID="ce22"><Data ss:Type="Number">4</Data></Cell><Cell ss:StyleID="ce4"><Data ss:Type="Number">14</Data></Cell><Cell ss:StyleID="ce4"><Data ss:Type="Number">5</Data></Cell><Cell ss:StyleID="ce4"><Data ss:Type="Number">5</Data></Cell><Cell ss:StyleID="ce4"><Data ss:Type="Number">5</Data></Cell><Cell ss:StyleID="ce4"><Data ss:Type="Number">15</Data></Cell><Cell ss:StyleID="ce4"><Data ss:Type="Number">12</Data></Cell><Cell ss:StyleID="ce4"><Data ss:Type="Number">1</Data></Cell><Cell ss:StyleID="ce4"><Data ss:Type="Number">8</Data></Cell><Cell ss:StyleID="ce4"><Data ss:Type="Number">0</Data></Cell><Cell ss:StyleID="ce4"><Data ss:Type="Number">0</Data></Cell><Cell ss:StyleID="ce4"><Data ss:Type="Number">1</Data></Cell><Cell ss:StyleID="ce4"><Data ss:Type="Number">15</Data></Cell><Cell ss:StyleID="ce4"><Data ss:Type="Number">11</Data></Cell><Cell ss:StyleID="ce4"><Data ss:Type="Number">9</Data></Cell><Cell ss:StyleID="ce4"><Data ss:Type="Number">0</Data></Cell><Cell ss:StyleID="ce4"><Data ss:Type="Number">11</Data></Cell><Cell ss:StyleID="ce4"><Data ss:Type="Number">6</Data></Cell><Cell ss:StyleID="ce4"><Data ss:Type="Number">18</Data></Cell><Cell ss:StyleID="ce4"><Data ss:Type="Number">17</Data></Cell><Cell ss:StyleID="ce4"><Data ss:Type="Number">10</Data></Cell><Cell ss:StyleID="ce4"><Data ss:Type="Number">12</Data></Cell><Cell ss:StyleID="ce4"><Data ss:Type="Number">19</Data></Cell><Cell ss:StyleID="ce4"><Data ss:Type="Number">0</Data></Cell><Cell ss:StyleID="ce4"><Data ss:Type="Number">3</Data></Cell><Cell ss:StyleID="ce4"><Data ss:Type="Number">11</Data></Cell><Cell ss:StyleID="ce4"><Data ss:Type="Number">14</Data></Cell><Cell ss:StyleID="ce4"><Data ss:Type="Number">0</Data></Cell><Cell ss:StyleID="ce4"><Data ss:Type="Number">21</Data></Cell><Cell ss:StyleID="ce4"><Data ss:Type="Number">19</Data></Cell><Cell ss:StyleID="ce4"><Data ss:Type="Number">27</Data></Cell><Cell ss:StyleID="ce4"><Data ss:Type="Number">18</Data></Cell><Cell ss:StyleID="ce4"><Data ss:Type="Number">14</Data></Cell><Cell ss:StyleID="ce4"><Data ss:Type="Number">15</Data></Cell><Cell ss:StyleID="ce4"><Data ss:Type="Number">25</Data></Cell><Cell ss:StyleID="ce4"><Data ss:Type="Number">25</Data></Cell><Cell ss:StyleID="ce4"><Data ss:Type="Number">28</Data></Cell><Cell ss:StyleID="ce4"><Data ss:Type="Number">30</Data></Cell><Cell ss:StyleID="ce4"><Data ss:Type="Number">28</Data></Cell><Cell ss:StyleID="ce4"><Data ss:Type="Number">24</Data></Cell><Cell ss:StyleID="ce4"><Data ss:Type="Number">14</Data></Cell><Cell ss:StyleID="ce4"><Data ss:Type="Number">21</Data></Cell><Cell ss:StyleID="ce4"><Data ss:Type="Number">24</Data></Cell><Cell ss:StyleID="ce4"><Data ss:Type="Number">28</Data></Cell><Cell ss:StyleID="ce4"><Data ss:Type="Number">27</Data></Cell><Cell ss:StyleID="ce4"><Data ss:Type="Number">28</Data></Cell><Cell ss:StyleID="ce4"><Data ss:Type="Number">22</Data></Cell><Cell ss:StyleID="ce4"><Data ss:Type="Number">24</Data></Cell><Cell ss:StyleID="ce4"><Data ss:Type="Number">16</Data></Cell><Cell ss:StyleID="ce4"><Data ss:Type="Number">22</Data></Cell><Cell ss:StyleID="ce4"><Data ss:Type="Number">23</Data></Cell><Cell ss:StyleID="ce4"><Data ss:Type="Number">24</Data></Cell><Cell ss:StyleID="ce4"><Data ss:Type="Number">22</Data></Cell><Cell ss:StyleID="ce4"><Data ss:Type="Number">21</Data></Cell><Cell ss:StyleID="ce4"><Data ss:Type="Number">15</Data></Cell><Cell ss:StyleID="ce4"><Data ss:Type="Number">20</Data></Cell><Cell ss:StyleID="ce4"><Data ss:Type="Number">21</Data></Cell><Cell ss:StyleID="ce4"><Data ss:Type="Number">17</Data></Cell><Cell ss:Index="1024" ss:StyleID="ce19"/></Row><Row ss:AutoFitHeight="0" ss:Height="15.7606"><Cell ss:StyleID="ce4"><Data ss:Type="Number">1</Data></Cell><Cell ss:StyleID="ce4"><Data ss:Type="Number">66</Data></Cell><Cell ss:StyleID="ce4"><Data ss:Type="Number">2</Data></Cell><Cell ss:StyleID="ce4"><Data ss:Type="Number">3</Data></Cell><Cell ss:StyleID="ce19"><Data ss:Type="String">0.05</Data></Cell><Cell ss:StyleID="ce19"><Data ss:Type="String">4.5</Data></Cell><Cell ss:StyleID="ce4"><Data ss:Type="Number">20</Data></Cell><Cell ss:StyleID="ce4"><Data ss:Type="Number">4</Data></Cell><Cell ss:StyleID="ce4"><Data ss:Type="Number">1</Data></Cell><Cell ss:StyleID="ce19"><Data ss:Type="String">-2.29</Data></Cell><Cell ss:StyleID="ce19"><Data ss:Type="String">2.93</Data></Cell><Cell ss:StyleID="ce4"><Data ss:Type="Number">3</Data></Cell><Cell ss:StyleID="ce4"><Data ss:Type="Number">1</Data></Cell><Cell ss:StyleID="ce4"><Data ss:Type="Number">86</Data></Cell><Cell ss:StyleID="ce4"><Data ss:Type="Number">47</Data></Cell><Cell ss:StyleID="ce4"><Data ss:Type="Number">122</Data></Cell><Cell ss:StyleID="ce4"><Data ss:Type="Number">67</Data></Cell><Cell ss:StyleID="ce4"><Data ss:Type="Number">107</Data></Cell><Cell ss:StyleID="ce4"><Data ss:Type="Number">148</Data></Cell><Cell ss:StyleID="ce4"><Data ss:Type="Number">86</Data></Cell><Cell ss:StyleID="ce4"><Data ss:Type="
[truncated: 1,033,316 more chars]
